# Supplementary material for: Awareness and use of nonoccupational HIV post-exposure prophylaxis and factors associated with awareness among MSM in Beijing, China
Source: PLoS One. 2021 Aug 26;16(8):e0255108. doi: 10.1371/journal.pone.0255108 (PMC8389520; doi:10.1371/journal.pone.0255108)
Supplement: S2 File — (XLSX) [file pone.0255108.s002.xlsx]

## Sheet: Sheet1
1.ID	Age classification	4.marital	5	6	7	8	9	10	11	12	13	14	15	16	17	18	19	20	21	22	23.hospial	23.pharmacy	23.internet	23.other	23.other2	23.unknow	24	25	26	28	29	30	31	32	33	34	35	36	37	38	39	HIV	syphilis
2018001	3	4	5	4	7	1	4	3	2	1	1	1	1	1	2	2	1	1	2	2017-08-08	1						2	2	2	3	1	2	1	8	1	1	3	1	1	1	1	negtive	negtive
2018002	3	2	5	4	5	1	3	2	2	1	1	1	1	1	2	2	2	2													3	3	1	1	1	1	3	2	2	1	1	negtive	negtive
2018003	2	1	5	2	5	1	1	3	1	1	1	1	1	1	2	2	2	2													1	1	1	25	1	1	2	2	2	1	1	negtive	negtive
2018004	3	4	5	4	3	3	3	2	1	1	1	1	1	1	2	1	2	2													2	2	1	2	2			2	1	1	1	negtive	negtive
2018005	2	1	5	4	5	1	3	2	2	1	1	1	1	1	2	2	1	2			1						2	2	1	3	3	3	1	2	1	1	3	2	2	1	1	negtive	negtive
2018006	2	1	5	3	2	1	4	3	2	1	1	1	1	1	2	2	1	2			0	0	0	0		1	2		3	4	2	1	1	15	1	1	2	2	1	1	1	negtive	negtive
2018007	2	1	5	3	4	1	4	4	2	1	1	1	1	1	2	2	2	2													1	1	1	100	1	1	3	2	1	1	1	positive	positive
2018008	3	1	5	4	4	1	3	3	2	1	1	1	1	1	2	2	1	2			1						1	5	2	5	3	3	1	2	1	2	2	2	1	1	1	negtive	negtive
2018009	2	1	5	2	5	1	3	2	2	1	1	1	1	1	2	2	2	2													3	3	1	60	1	1	3	2	2	1	1	negtive	negtive
2018010	2	1	5	4	4	1	3	2	2	1	1	1	1	1	2	2	2	2													3	3	1	16	1	1	3	1	2	1	2	negtive	negtive
2018011	2	1	5	5	7	1	4	2	2	1	1	1	1	1	2	1	1	2			1						3	5	1	3	3	3	1	2	1	1	3	1	1	1	1	negtive	negtive
2018012	1	1	5	5	2	1	4	2	1	1	1	1	1	1	2	2	1	2			1						2	2	2	4	3	3	1	2	1	1	3	1	2	1	1	negtive	negtive
2018013	3	1	5	5	6	1	4	2	2	1	1	1	1	1	2	2	1	2			1						2	2	1	3	3	3	1	1	1	2	1	2	1	1	1	negtive	negtive
2018014	2	1	5	3	4	1	4	3	2	1	1	1	1	1	2	1	1	2			1						2	2	2	3	3	2	1	3	1	2	2	1	2	1	1	negtive	negtive
2018015	2	1	5	2	5	1	7	1	2	1	1	1	1	1	2	1	2	2													3	3	1	2	1	1	3	2	2	1	2	negtive	negtive
2018016	2	1	5	3	6	1	7	1	1	1	1	2	2	1	1	1	1	2			1	0	0	0		0	4	5	1	3	2	1	1	1	1	2	1	2	2	1	1	negtive	negtive
2018017	2	1	5	3	4	3	4	2	2	1	1	1	1	1	2	2	1	2			1	0	1	0		0	4	5	2	5	3	3	1	10	1	1	3	1	1	1	1	positive	positive
2018018	3	2	5	4	1	3	3	2	2	1	1	1	1	1	2	1	2	2													3	3	2	2	2			2	2	1	1	negtive	positive
2018019	3	1	5	3	3	1	3	1	2	1	1	1	1	1	2	2	2	2													3	3	1	10	2			2	2	1	1	negtive	negtive
2018020	3	1	4	3	3	1	3	1	1	1	1	1	1	1	2	2	2	2													3	3	2	6	2			2	2	1	1	negtive	negtive
2018021	2	1	5	3	6	3	4	2	1	1	1	1	1	1	2	2	2	2													3	3	2	4	1	1	3	2	2	1	1	negtive	negtive
2018022	2	1	1	2	3	1	4	4	2	1	1	1	1	1	2	2	2	2													3	3	1	4	1	1	3	2	2	1	1	positive	negtive
2018023	2	1	5	5	7	1	4	1	1	1	1	1	2	1	2	1	1	2			1						2	2	1	3	1	1	1	3	1	1	3	1	2	1	2	negtive	negtive
2018024	3	4	2	3	4	1	3	2	2	1	1	1	1	1	2	1	2	2													3	3	1	10	2			2	2	1	2	negtive	negtive
2018025	2	1	1	3	4	1	3	2	2	1	1	1	1	3	2	2	2	2													2	3	1	1	1	1	3	2	2	1	2	negtive	negtive
2018026	2	4	4	4	4	1	7	3	2	1	1	1	1	1	2	1	2	2													3	3	1	2	1	2	1	2	2	1	2	negtive	negtive
2018027	3	2	3	3	4	3	7	3	2	1	1	1	1	1	2	1	2	2													3	3	1	1	1	2	2	2	2	1	1	positive	negtive
2018028	2	1	5	4	5	1	4	2	2	2	1	1	2	1	2	1	2	2													3	3	1	2	1	1	3	1	2	1	1	negtive	negtive
2018029	2	2	5	5	6	1	4	2	2	1	1	1	1	1	2	2	1	2			1						4	5	1	3	3	3	1	3	1	1	3	1	2	1	1	negtive	negtive
2018030	3	4	5	3	4	1	3	2	2	1	1	2	2	1	2	2	2	2													3	3	1	4	2			2	2	1	1	negtive	negtive
2018031	3	2	4	4	3	1	4	1	2	1	1	1	1	1	1	1	2	2													3	3	1	4	1	1	3	2	2	1	1	negtive	negtive
2018032	2	1	4	2	4	1	4	2	2	1	1	1	1	1	2	1	2	2													3	3	1	6	2			2	2	1	1	negtive	negtive
2018033	2	4	5	3	3	3	4	2	3	3	1	1	1	1	2	2	2	2													1	1	1	2	2			2	2	1	2	positive	negtive
2018034	2	1	5	5	6	1	4	3	2	1	1	1	1	1	1	1	1	2			1						4	3	2	3	3	3	1	2	1	2	1	2	2	1	1	negtive	negtive
2018035	2	1	5	5	6	1	4	3	2	1	1	1	1	1	2	2	1	2			1						2	5	2	3	3	3	1	6	1	1	3	2	2	2	1	negtive	negtive
2018036	2	1	5	3	4	1	4	3	2	1	1	1	1	2	2	1	2	2													3	3	1	2	2			2	2	1	2	positive	negtive
2018037	3	2	5	3	3	1	6	2	1	3	3	1	1	3	3	2	2	2													2	2	2	3	1	2	1	2	2	2	2	negtive	negtive
2018038	2	1	5	3	4	3	3	1	3	1	1	1	1	1	2	2	2	2													3	3	1	2	1	1	3	2	2	1	1	negtive	negtive
2018039	3	1	1	3	1	1	3	2	2	1	1	1	1	1	2	1	2	2													3	3	1	5	1	1	3	2	2	1	2	negtive	negtive
2018040	2	1	5	5	7	1	4	3	2	1	1	1	1	1	2	2	1	2			1						1	3	2	2	2	2	1	2	1	2	2	2	2	1	1	negtive	negtive
2018041	2	1	5	5	6	3	4	3	2	1	1	1	1	1	2	2	1	2			1	0	0	0		0	4	4	1	5	3	3	1	15	1	1	3	1	1	1	1	negtive	negtive
2018042	3	2	5	5	6	3	4	1	2	1	1	1	1	1	2	2	2	2													3	3	1	1	1	1	3	2	2	1	2	negtive	negtive
2018043	2	4	5	3	4	1	4	1	2	1	1	1	1	1	2	2	2	2													3	3	1	10	1	1	3	2	2	1	1	negtive	negtive
2018044	3	2	5	3	5	3	3	3	2	1	1	1	1	1	2	2	1	2			1	0	0	0		0	4	5	2	5	3	3	1	2	1	1	3	2	2	1	1	negtive	negtive
2018045	3	1	5	2	4	1	4	2	1	1	1	1	1	3	2	2	2	2													3	3	1	8	1	1	3	2	2	1	2	positive	positive
2018046	3	2	5	3	3	3	7	1	2	1	1	1	1	2	2	2	2	2													3	3	1	1	1	1	3	2	2	1	2	negtive	negtive
2018047	2	1	5	5	7	1	6	2	2	1	1	1	1	1	2	2	1	2			0	0	0	1	Foreign country	0	3	5	1	3	3	3	1	3	1	1	3	1	2	1	1	negtive	negtive
2018048	2	1	5	5	7	1	4	2	1	1	1	1	1	1	2	2	1	2						1	Foreign country		1	3	1	3	2	1	1	5	1	1	3	1	2	2	2	negtive	negtive
2018049	3	1	5	5	7	1	4	2	2	1	1	1	1	1	2	2	1	2			1						4	4	2	4	3	3	1	2	2			2	2	1	1	negtive	negtive
2018050	3	2	5	3	6	1	4	2	2	1	1	2	1	1	2	1	2	2													3	3	1	5	1	1	3	2	2	1	1	negtive	negtive
2018051	2	4	5	3	7	3	4	4	2	1	1	1	1	1	2	2	1	2			1	0	0	0		0	4	2	1	3	1	1	1	2	1	1	2	2	2	1	1	negtive	negtive
2018052	2	2	5	3	6	1	4	3	2	1	1	1	1	1	2	1	2	2													3	3	1	10	1	1	3	1	2	2	2	positive	negtive
2018053	3	1	5	4	5	1	4	2	2	1	1	1	1	1	2	2	2	2													2	2	1	20	1	1	3	2	1	1	1	negtive	negtive
2018054	2	1	5	4	5	1	4	2	2	1	1	1	1	1	2	2	1	2			1						4	5	1	3	3	3	1	3	1	1	3	1	1	1	1	negtive	negtive
2018055	2	1	5	5	7	1	4	3	2	1	1	1	1	1	2	2	2	2													3	3	1	20	1	1	3	1	2	1	2	negtive	negtive
2018056	3	4	5	5	6	1	4	2	2	1	1	1	1	1	2	2	1	2			1						4	3	3	3	2	2	1	5	1	1	2	2	1	1	2	negtive	negtive
2018057	2	1	5	4	5	1	4	2	2	1	1	1	2	3	2	2	2	2													3	3	1	1	1	1	3	2	1	1	1	negtive	negtive
2018058	2	1	5	5	7	1	5	3	2	1	1	1	1	1	2	2	1	2			1						2	2	1	4	3	3	1	4	1	1	3	2	1	1	1	negtive	negtive
2018059	3	2	5	2	4	1	6	2	2	1	1	1	1	1	2	2	1	2						1	CDC		2	5	2	3	3	3	1	1	2			2	2	1	1	negtive	negtive
2018060	2	1	5	4	6	1	3	2	2	1	1	1	2	1	1	1	2	2													3	3	1	3	1	1	3	1	2	1	1	negtive	negtive
2018061	1	1	4	4	6	1	4	3	1	1	1	1	1	1	2	1	2	2													3	1	1	3	1	1	2	1	2	1	1	negtive	negtive
2018062	3	2	5	4	3	1	2	1	2	1	1	1	1	1	2	1	2	2													3	3	1	1	2			2	2	1	1	negtive	negtive
2018063	3	4	5	5	6	3	3	3	2	1	1	1	2	1	2	2	2	2													3	3	2	1	2			2	2	1	2	negtive	negtive
2018064	2	1	5	4	6	3	3	2	2	1	1	1	1	1	2	1	2	2													3	3	2	10	1	1	2	2	2	1	1	negtive	negtive
2018065	3	2	5	3	4	3	3	2	2	1	1	1	2	3	2	2	2	2													3	3	1	3	1	1	3	2	2	1	1	negtive	negtive
2018066	3	2	5	4	4	3	4	4	2	1	1	1	1	2	2	2	2	2													3	3	1	4	1	1	3	2	2	1	1	negtive	negtive
2018067	3	2	4	5	6	1	4	2	2	1	1	1	1	1	2	2	1	2			1						2	5	2	5	3	3	1	5	1	1	3	2	2	1	1	negtive	negtive
2018068	2	1	5	5	6	1	4	2	2	1	1	1	1	1	2	2	2	2													3	3	1	5	1	1	3	1	2	1	1	negtive	negtive
2018069	2	1	5	3	3	1	3	2	2	1	1	2	2	1	2	2	2	2													3	3	1	5	1	1	3	2	2	1	1	negtive	negtive
2018070	3	2	5	4	4	1	4	2	2	1	1	1	1	1	2	2	2	2													3	3	1	2	2			2	2	1	1	negtive	negtive
2018071	2	2	5	3	4	3	3	3	2	1	1	1	1	1	2	3	2	2													3	3	1	2	1	1	3	2	2	1	2	negtive	negtive
2018072	3	2	5	4	2	3	4	3	2	1	1	1	1	1	2	2	1	2			1						4	5	1	3	3	3	1	1	1	1	3	1	2	2	1	positive	negtive
2018073	2	1	5	3	8	1	3	3	2	1	1	1	1	1	2	2	2	2													3	3	2	10	1	1	3	1	2	2	2	positive	negtive
2018074	3	2	5	4	4	1	3	2	1	1	1	1	1	1	2	1	2	2													3	3	1	2	1	2	2	2	2	1	1	negtive	negtive
2018075	3	2	5	3	4	3	3	2	2	1	1	1	1	1	2	1	2	2													3	3	1	2	1	2	1	2	2	1	2	negtive	negtive
2018076	3	2	5	3	4	1	4	2	2	1	1	1	1	1	2	2	2	2													3	3	1	1	1	1	3	2	2	1	1	negtive	negtive
2018077	3	2	5	3	5	1	4	2	2	1	1	1	1	1	2	2	2	2													3	3	1	8	1	1	3	2	2	1	1	negtive	negtive
2018078	3	2	1	4	3	1	4	2	2	1	1	1	1	1	2	1	2	2													3	3	1	1	1	1	3	2	2	2	2	negtive	negtive
2018079	2	1	5	3	3	1	3	2	2	1	1	2	1	1	1	2	2	2													3	3	1	15	1	2	2	2	2	1	1	negtive	negtive
2018080	3	2	5	4	4	1	4	2	2	1	1	1	1	1	2	2	2	2													3	3	1	6	1	1	3	2	2	1	1	negtive	negtive
2018082	3	4	5	4	4	3	3	2	1	1	1	1	1	1	2	1	2	2													3	3	1	3	1	1	3	1	2	1	1	negtive	negtive
2018083	3	2	5	2	4	1	4	4	2	1	1	1	1	1	1	1	2	2													3	3	1	4	1	1	3	2	2	1	1	negtive	negtive
2018084	2	1	5	5	6	1	4	1	2	1	1	1	1	1	2	2	1	2			1						2	2	3	4	2	2	1	5	1	1	2	2	2	1	1	negtive	negtive
2018085	2	1	5	5	7	1	6	2	1	1	1	1	1	1	2	2	2	2													1	1	1	2	1	1	3	1	2	1	1	negtive	negtive
2018086	2	1	5	5	5	1	4	2	2	1	1	1	1	1	2	2	1	2			1	1	1				2	2	1	3	1	1	1	5	1	1	2	2	2	1	2	negtive	negtive
2018087	3	4	5	5	7	1	6	2	2	1	1	1	1	1	2	2	2	2													3	3	1	2	2			2	2	1	1	negtive	negtive
2018088	3	1	5	5	4	1	4	2	1	1	1	1	1	1	2	2	2	2													1	1	1	1	1	1	3	2	2	1	1	negtive	negtive
2018089	2	4	5	4	5	1	4	2	2	1	1	1	1	1	2	2	1	2			1						2	2	1	3	3	3	1	1	1	1	3	2	2	1	1	negtive	negtive
2018090	3	2	5	4	4	1	3	2	2	1	1	1	1	1	2	2	1	2			1						2	2	1	4	3	3	1	1	1	2	2	2	2	1	1	negtive	negtive
2018091	3	2	5	4	3	1	4	2	2	1	1	1	2	1	2	2	2	2													3	3	1	6	1	1	2	2	1	1	1	negtive	negtive
2018092	3	1	5	5	6	1	4	2	2	1	1	1	1	1	2	2	1	2			1						1	1	1	3	2	2	1	3	1	1	2	1	2	1	1	negtive	negtive
2018093	3	4	5	5	5	1	4	2	1	1	1	1	1	1	2	2	1	2								1	4	5	1	3	1	1	1	20	1	2	2	1	1	1	1	negtive	negtive
2018094	2	1	5	5	5	1	4	2	2	1	1	1	1	1	2	2	1	2			1						4	4	1	5	3	3	1	10	1	1	2	1	2	1	1	negtive	negtive
2018095	3	2	5	3	3	3	3	3	2	1	1	1	2	2	2	2	2	2													1	1	2	1	1	1	3	2	2	1	1	negtive	negtive
2018096	3	2	5	3	4	3	6	2	2	1	3	1	1	3	2	1	2	2													3	3	1	2	1	1	3	2	2	1	1	negtive	negtive
2018097	3	4	6	3	3	3	6	1	1	1	1	3	1	3	2	2	2	2													3	3	3	3	1	2	1	2	2	1	1	negtive	negtive
2018098	3	2	5	3	5	1	4	1	2	1	1	1	1	1	1	1	2	2													3	3	1	2	1	1	2	2	2	1	1	negtive	negtive
2018099	3	4	3	4	5	3	4	2	2	1	1	1	1	1	2	2	2	2													3	3	1	1	1	1	3	2	2	1	2	negtive	negtive
2018100	2	4	5	5	6	1	4	1	2	1	1	1	1	1	2	1	2	2													3	3	1	3	2			2	2	1	1	negtive	negtive
2018101	2	1	4	5	6	1	4	2	2	1	1	1	2	1	2	2	1	2			1						3	3	2	4	2	2	1	1	1	1	3	1	2	1	1	negtive	negtive
2018102	2	1	5	5	5	1	4	2	2	1	1	1	1	1	2	2	1	2			1						4	3	1	4	3	3	1	1	1	2	2	2	2	1	1	negtive	negtive
2018103	2	1	5	5	6	1	4	2	2	1	1	1	1	1	2	2	1	2								1	4	2	1	3	3	3	1	1	1	1	3	1	2	1	1	negtive	negtive
2018104	2	1	5	2	4	3	3	3	2	1	1	1	1	1	2	1	2	2													3	3	1	1	2			1	2	1	1	negtive	negtive
2018105	3	1	5	4	5	3	4	2	2	1	1	1	1	1	2	2	2	2													3	3	2	1	1	1	2	2	1	1	2	negtive	negtive
2018106	2	1	5	1	5	1	4	3	2	1	1	1	1	1	2	1	2	2													3	3	1	10	1	1	2	2	2	1	1	negtive	negtive
2018107	2	1	5	5	6	1	4	2	2	1	1	1	1	1	2	2	1	2					1				3	2	1	4	1	1	1	5	1	1	3	2	2	1	2	negtive	negtive
2018108	3	4	5	3	4	1	4	4	2	1	1	1	1	1	2	2	2	2													3	3	1	6	1	2	2	1	1	1	1	negtive	negtive
2018109	2	1	5	3	3	1	4	3	2	1	1	1	1	1	2	2	1	2			1	0	0	0		0	3	2	2	4	3	3	1	5	1	1	3	2	1	1	1	negtive	negtive
2018110	3	2	5	4	6	3	6	2	2	3	3	1	1	3	2	2	2	2													3	3	1	1	1	1	3	2	2	1	2	negtive	negtive
2018111	3	2	5	3	4	3	4	1	2	1	1	1	1	1	2	2	2	2													3	3	1	2	1	1	3	2	2	1	2	negtive	negtive
2018112	2	2	5	3	6	3	4	2	2	1	1	1	1	1	2	1	2	2													3	3	1	10	1	1	3	2	1	1	1	negtive	negtive
2018113	3	4	5	4	5	1	2	2	2	1	1	1	1	1	2	1	2	2													3	3	1	5	1	1	2	1	2	1	1	negtive	negtive
2018114	3	1	5	3	3	1	3	3	2	1	1	1	1	1	2	2	2	2													3	3	1	4	1	1	3	2	1	1	1	negtive	negtive
2018115	2	1	5	5	7	3	3	2	1	1	1	1	1	1	2	1	2	2													3	3	1	3	1	1	3	2	2	1	1	negtive	negtive
2018116	3	2	4	4	4	3	6	1	2	1	1	1	1	1	1	1	2	2													3	3	1	3	2			2	2	1	1	negtive	negtive
2018117	3	2	5	2	3	3	4	1	2	1	1	1	1	1	2	3	2	2													3	3	3	2	1	1	3	2	2	1	1	negtive	negtive
2018118	3	4	5	4	6	1	3	2	2	1	1	1	1	1	2	2	1	2			1						3	5	2	4	3	3	1	7	1	1	3	2	2	1	1	negtive	negtive
2018119	2	1	5	3	5	1	4	2	2	1	1	2	1	1	2	2	2	2													3	3	1	5	1	1	3	2	1	1	1	negtive	negtive
2018120	3	1	5	3	4	1	4	2	2	1	1	1	1	1	2	2	2	2													3	3	1	5	2			1	2	1	1	negtive	negtive
2018121	3	2	5	3	5	1	4	2	2	1	1	1	1	1	2	2	2	2													3	3	1	2	1	1	3	2	2	1	1	negtive	negtive
2018122	3	1	4	3	3	1	4	1	2	1	1	2	2	1	2	1	2	2													3	3	2	2	1	2	2	1	2	1	1	negtive	negtive
2018123	2	2	5	5	6	1	4	2	2	1	1	1	1	1	2	1	2	2													3	3	1	5	1	1	3	1	2	1	1	negtive	negtive
2018124	3	1	5	3	8	1	4	2	2	1	1	1	1	1	2	2	2	2													1	1	1	2	1	2	2	2	2	1	1	negtive	negtive
2018125	2	2	5	5	7	1	4	2	2	1	1	1	1	1	2	2	1	2								1	1	5	3	3	3	3	1	2	1	2	1	2	2	1	1	negtive	negtive
2018126	3	4	5	5	6	3	4	3	2	1	1	1	1	1	2	1	2	2													3	3	1	1	2			2	2	1	2	negtive	negtive
2018127	3	4	5	5	7	3	3	2	2	1	1	1	1	1	2	2	2	2													2	2	1	2	2			2	2	1	1	negtive	negtive
2018128	3	2	5	4	4	1	3	2	1	1	1	1	2	1	2	1	2	2													3	3	1	5	1	1	3	2	2	1	2	negtive	negtive
2018129	3	2	5	3	4	1	4	3	2	1	1	1	1	1	1	1	2	2													3	3	1	1	1	1	3	2	2	2	2	negtive	negtive
2018130	3	4	5	4	4	3	4	2	2	1	1	1	1	1	2	2	2	2													3	3	1	2	1	1	3	1	2	1	1	negtive	negtive
2018131	2	1	5	3	5	1	4	2	2	1	1	1	1	2	2	1	2	2													3	3	1	3	1	1	3	2	2	1	1	negtive	negtive
2018132	2	1	5	5	7	1	6	3	2	1	1	1	1	1	2	2	1	2			1						2	1	1	4	1	3	1	2	1	1	3	2	2	1	1	negtive	negtive
2018133	2	1	5	5	7	1	5	2	2	1	1	1	1	1	2	2	2	2													1	3	1	1	1	1	3	2	2	1	1	negtive	negtive
2018134	3	4	5	5	6	1	4	1	2	1	1	1	2	1	2	2	2	2													3	3	1	5	1	2	2	2	2	1	1	negtive	negtive
2018135	2	1	5	5	7	1	4	2	2	1	1	1	1	1	2	2	1	2			1						2	2	1	4	3	3	1	5	1	1	2	1	2	1	1	negtive	negtive
2018136	2	1	4	3	6	3	4	2	2	1	1	1	1	1	2	1	2	2													3	3	2	5	1	1	3	2	2	1	1	negtive	negtive
2018137	3	2	5	4	6	3	6	2	2	1	1	1	1	1	2	2	2	2													3	3	1	2	2			2	2	1	1	negtive	negtive
2018138	2	1	5	5	6	1	4	2	2	1	1	1	1	1	2	2	1	2			1						4	5	2	4	3	3	2	1	1	1	3	2	2	1	1	negtive	negtive
2018139	2	1	5	5	5	1	4	2	2	1	1	1	2	1	2	1	1	2			1						4	5	2	2	3	3	1	1	1	1	3	2	2	1	1	negtive	negtive
2018140	3	4	5	4	5	3	3	1	2	1	1	1	1	1	2	2	2	2													3	3	2	1	2			2	2	1	1	positive	negtive
2018141	3	4	5	5	5	1	3	3	2	1	1	1	1	1	2	2	2	2													3	3	1	2	2			2	2	1	1	negtive	negtive
2018142	3	1	5	3	5	1	3	2	2	1	1	1	1	1	2	2	2	2													3	3	1	4	1	1	3	2	1	1	1	negtive	negtive
2018143	2	1	5	5	7	1	4	1	2	1	1	1	1	1	2	2	2	2													3	3	1	1	1	2	2	2	2	1	2	negtive	negtive
2018144	3	2	5	3	3	1	3	2	2	2	1	1	1	1	2	1	2	2													3	3	1	4	1	1	3	2	2	1	2	negtive	negtive
2018145	3	2	5	3	3	1	2	2	2	1	1	1	1	3	2	2	2	2													3	3	1	3	2			2	2	2	2	positive	positive
2018146	3	4	5	3	4	3	3	2	2	1	1	1	2	1	2	2	2	2													3	3	1	2	1	2	1	2	2	1	1	negtive	negtive
2018147	3	2	5	3	4	1	6	2	2	1	1	1	1	1	2	1	2	2													3	3	1	4	2			2	2	1	1	negtive	negtive
2018148	2	1	5	5	7	1	4	3	2	1	1	1	1	1	2	2	1	2			1						1	2	2	4	2	1	1	30	1	1	3	1	2	1	1	negtive	negtive
2018149	2	1	5	5	7	1	4	2	2	1	1	1	1	1	2	2	2	2													1	1	1	1	1	1	3	1	2	1	1	negtive	negtive
2018150	2	1	5	5	6	1	4	2	2	1	1	1	1	1	2	2	1	2			1						2	2	2	4	1	1	1	2	1	1	3	1	2	1	1	negtive	negtive
2018151	2	1	5	5	7	1	4	1	2	1	1	1	1	1	2	2	1	2			0	0	0	0		1	4	1	1	1	2	3	1	6	1	2	2	2	2	1	1	negtive	negtive
2018152	3	2	5	5	6	1	3	3	2	1	1	1	2	1	2	1	2	2													3	3	1	2	1	2	2	2	2	1	1	negtive	negtive
2018153	3	1	5	5	6	1	4	2	2	1	1	1	1	1	2	2	2	2													3	3	1	10	1	1	3	2	2	1	1	negtive	negtive
2018154	3	2	5	4	7	3	6	1	2	1	1	1	1	1	2	2	2	2													3	3	3	2	2			2	2	1	1	negtive	negtive
2018155	2	1	5	5	6	1	4	2	2	1	1	1	1	1	2	2	2	2													3	3	1	2	2			2	2	2	2	negtive	negtive
2018156	3	2	5	5	7	1	4	4	2	1	1	1	1	1	2	2	2	2													2	2	1	80	1	2	2	2	1	1	1	negtive	negtive
2018157	2	1	5	4	6	1	4	4	2	1	1	1	1	1	2	2	1	2						1	CDC		2	5	2	3	2	2	1	1	1	1	3	2	2	1	2	positive	positive
2018158	3	2	4	3	4	3	4	3	2	1	1	1	1	1	2	1	2	2													3	3	1	10	1	2	2	2	2	1	1	negtive	negtive
2018159	2	1	5	5	7	1	1	2	2	1	1	1	1	1	2	2	1	2			1						2	2	1	4	3	3	1	2	1	1	3	1	2	1	1	negtive	negtive
2018160	3	2	5	3	3	1	6	2	2	1	1	1	1	1	2	1	2	2													3	3	1	2	2			2	2	1	1	negtive	negtive
2018161	3	4	5	5	4	1	4	2	2	1	1	1	1	1	2	2	2	2													2	2	1	1	1	2	1	2	1	1	1	negtive	negtive
2018162	2	2	5	4	4	3	4	2	2	1	1	1	1	1	2	1	2	2													3	3	1	2	1	1	3	1	2	1	2	negtive	positive
2018163	3	2	5	3	5	1	4	3	2	1	1	1	1	3	1	1	2	2													3	3	1	4	1	2	2	2	1	1	1	negtive	negtive
2018164	3	2	3	3	4	3	3	2	2	1	1	1	1	1	2	2	2	2													3	3	1	4	2			2	2	2	2	negtive	positive
2018165	1	1	4	5	6	1	4	2	2	1	1	1	1	1	2	1	1	2			1	1	1				4	5	2	5	2	2	1	2	1	1	3	2	2	1	2	negtive	negtive
2018166	1	1	5	2	5	3	1	2	1	1	1	1	1	1	1	2	2	2													3	3	2	3	2			2	2	2	1	negtive	negtive
2018167	1	1	5	2	2	1	3	3	2	1	1	1	1	1	1	2	2	2													3	3	1	10	1	2	2	2	2	1	1	negtive	negtive
2018168	3	4	5	5	7	1	3	2	2	1	1	1	1	1	2	2	2	2													3	3	1	1	2			2	2	1	2	negtive	negtive
2018169	3	1	5	3	3	1	3	2	2	1	1	1	1	1	2	1	2	2													3	3	1	1	1	1	2	2	2	1	1	negtive	negtive
2018170	3	2	5	2	7	3	2	1	2	1	1	1	1	1	2	1	2	2													3	3	2	2	1	1	3	2	2	1	1	negtive	negtive
2018171	3	2	5	4	4	3	4	1	2	1	1	1	1	1	2	1	2	2													3	3	1	1	1	1	3	2	2	1	1	negtive	negtive
2018172	3	2	5	4	3	3	3	3	1	1	1	1	1	3	2	3	2	2													2	2	2	2	1	1	3	1	2	1	1	negtive	negtive
2018173	2	2	4	3	4	3	3	2	2	1	1	1	1	2	2	2	1	2			1						2	5	3	3	3	2	3	6	1	1	2	2	2	1	1	negtive	negtive
2018174	3	2	5	5	3	1	3	2	2	1	1	1	1	1	2	2	2	2													3	3	1	5	1	2	1	2	2	1	2	negtive	negtive
2018175	2	2	4	4	5	3	4	2	2	1	1	1	1	1	2	2	2	2													3	3	2	2	2			2	2	1	1	negtive	negtive
2018176	3	2	5	3	3	1	6	1	2	1	1	1	2	1	2	2	2	2													3	3	1	1	1	1	3	2	1	1	1	negtive	positive
2018177	2	2	5	4	5	3	6	2	2	1	1	1	1	1	2	2	2	2													3	3	1	1	1	1	3	2	2	1	1	negtive	negtive
2018178	2	1	5	5	6	1	4	2	2	1	1	1	1	2	2	1	2	2													3	3	1	5	1	1	3	2	2	1	1	negtive	negtive
2018179	2	2	5	5	7	1	4	1	2	1	1	1	1	1	2	2	1	2			1						1	2	1	3	3	3	1	2	1	2	2	1	2	1	1	negtive	negtive
2018180	2	1	6	5	7	1	4	2	2	1	1	1	1	1	2	2	1	2			1	0	0	0		0	4	5	2	4	3	3	1	1	1	2	1	2	2	1	2	negtive	negtive
2018181	3	2	5	3	4	3	3	2	2	1	1	1	3	1	3	2	2	2													3	3	1	8	1	2	2	2	2	1	2	negtive	negtive
2018182	3	2	5	3	8	1	6	1	2	1	2	1	1	2	2	1	2	2													3	3	1	3	2			2	2	1	2	negtive	negtive
2018183	2	1	5	5	7	1	4	2	2	1	1	1	1	1	2	1	1	2			1		1				2	3	1	4	3	3	1	6	1	1	3	1	2	1	1	negtive	negtive
2018184	3	1	5	5	5	1	4	2	2	1	1	1	1	1	2	2	2	2													3	3	1	3	2			1	2	1	1	negtive	negtive
2018185	2	1	5	5	7	3	3	3	2	1	1	1	1	3	3	1	2	2													3	3	2	2	1	2	2	2	2	1	2	positive	negtive
2018186	2	1	5	5	6	1	4	2	2	1	1	1	1	1	2	2	2	2													3	3	1	3	1	1	3	2	1	1	1	negtive	negtive
2018187	3	2	5	4	5	3	3	2	2	1	1	1	2	1	2	2	2	2													3	3	1	1	2			2	2	1	1	negtive	negtive
2018188	3	2	5	2	1	1	2	2	2	1	1	1	1	1	2	1	2	2													3	3	1	5	1	1	2	2	2	1	1	negtive	negtive
2018189	3	2	5	4	6	3	2	2	2	1	1	1	2	1	2	2	2	2													3	3	3	2	1	1	3	2	2	1	1	negtive	negtive
2018190	3	2	5	4	5	1	3	2	2	1	1	1	1	1	2	2	2	2													3	3	1	1	2			2	2	2	2	negtive	negtive
2018191	1	1	5	3	5	3	6	1	3	1	1	1	1	2	2	3	2	2													3	3	2	1	2			2	2	1	2	negtive	negtive
2018192	3	2	5	3	5	1	3	2	2	1	1	1	1	1	2	2	2	2													3	3	1	1	1	2	1	2	2	1	1	negtive	negtive
2018193	3	2	5	5	6	1	6	1	2	1	1	1	1	1	2	1	2	2													3	3	1	1	1	2	1	2	2	1	1	negtive	negtive
2018194	2	1	5	5	6	1	4	2	2	1	1	1	1	1	2	2	2	2													3	3	1	4	1	1	3	1	2	1	1	negtive	negtive
2018195	3	2	5	4	5	3	4	2	2	1	1	1	1	1	2	3	2	2													3	3	1	3	1	1	3	2	2	1	1	negtive	positive
2018196	2	1	5	4	7	1	1	2	2	1	1	1	1	1	2	2	1	2			1						4	5	1	5	3	3	1	16	1	1	3	1	2	1	1	negtive	negtive
2018197	1	1	2	4	4	1	4	3	2	1	1	1	1	1	2	2	1	2			1						4	5	2	3	3	3	3	50	1	2	1	2	2	2	2	negtive	negtive
2018198	3	4	1	3	8	3	1	2	2	1	1	2	2	2	2	2	2	2													3	3	2	3	1	1	3	2	2	1	1	negtive	negtive
2018199	2	1	5	3	8	1	3	3	2	1	1	1	1	1	2	1	1	2								1	4	5	1	5	3	3	2	14	1	2	2	2	2	1	2	positive	negtive
2018200	2	1	5	2	8	1	3	3	2	3	3	3	3	3	2	3	2	2													3	3	2	6	1	2	1	2	2	2	2	positive	positive
2018201	3	4	5	4	3	3	3	3	2	1	1	1	1	1	2	2	2	2													3	2	1	10	1	1	3	2	2	1	1	negtive	negtive
2018202	3	2	5	3	4	1	2	1	2	1	1	2	1	1	1	2	2	2													3	3	1	21	1	1	3	2	2	1	1	negtive	negtive
2018203	2	1	5	4	5	1	4	3	2	1	1	1	2	1	2	2	2	2													2	2	1	1	1	1	3	2	2	1	2	negtive	negtive
2018204	3	1	5	1	3	1	2	2	2	1	1	1	1	1	2	2	2	2													3	3	1	6	1	1	3	2	2	1	1	negtive	positive
2018205	3	2	5	4	5	3	6	3	2	1	1	1	1	1	2	2	2	2													3	3	2	1	1	1	3	1	2	1	1	negtive	negtive
2018206	2	1	5	5	7	1	4	2	1	1	1	1	1	1	2	2	1	2			1						1	2	2	3	3	3	1	4	1	1	3	1	2	1	2	negtive	negtive
2018207	2	1	5	5	7	1	4	2	2	1	1	1	1	1	2	2	1	2			1						3	4	1	4	1	2	1	3	1	1	3	2	2	1	1	negtive	negtive
2018208	2	1	5	5	7	3	4	2	2	1	1	1	1	1	2	2	2	2													1	1	1	2	1	2	2	1	1	1	1	positive	positive
2018209	2	2	5	3	4	3	1	1	1	1	1	3	1	1	2	1	2	2													3	3	1	3	1	1	3	2	1	1	1	negtive	positive
2018210	3	1	1	2	8	1	3	3	2	1	1	2	2	1	2	1	2	2													3	3	1	50	1	2	2	2	2	2	2	negtive	positive
2018211	3	1	5	5	5	1	4	1	2	1	1	1	1	1	2	2	1	2			1						3	5	1	4	3	3	1	4	1	1	3	2	2	1	1	negtive	negtive
2018212	1	2	5	4	6	3	4	2	2	1	1	1	1	1	2	2	2	2													3	3	1	8	1	1	3	2	2	1	1	negtive	negtive
2018213	3	2	5	3	3	3	3	2	2	1	1	1	1	1	2	3	2	2													3	3	1	4	1	1	3	2	1	1	2	negtive	positive
2018214	2	1	5	5	7	1	4	3	2	1	1	1	1	1	2	2	1	2			1						1	4	2	3	2	2	1	10	1	2	2	2	2	1	1	negtive	positive
2018215	2	1	5	5	7	3	6	2	2	1	1	1	1	1	2	2	2	2													2	2	1	1	1	1	3	2	1	1	1	negtive	positive
2018216	2	4	4	4	6	1	4	2	2	1	1	1	1	1	2	2	2	2													2	3	1	2	1	2	2	2	2	2	1	negtive	negtive
2018217	3	2	5	4	3	3	3	1	2	1	1	1	1	1	2	2	2	2													3	3	1	1	1	2	1	2	2	1	2	negtive	negtive
2018218	2	2	5	5	4	1	4	2	2	1	1	1	1	1	2	2	2	2													3	3	1	1	1	2	1	2	2	1	1	negtive	negtive
2018219	2	2	5	4	6	1	4	3	2	1	1	1	1	1	2	2	2	2													3	3	1	2	1	2	1	2	2	1	1	negtive	negtive
2018220	2	1	5	5	6	1	4	2	2	1	1	1	1	1	2	2	1	2			1						1	2	1	4	1	1	1	20	1	1	3	1	2	1	1	negtive	negtive
2018221	2	1	5	5	3	1	4	2	2	1	1	1	1	1	2	2	1	2						1	CDC		2	2	1	4	3	3	1	1	2			2	2	1	1	negtive	negtive
2018222	3	2	5	5	7	1	4	3	2	1	1	1	1	1	2	2	1	2			1						4	5	1	2	3	3	1	10	1	1	3	1	1	2	1	negtive	negtive
2018223	2	1	5	4	5	1	4	2	2	1	1	1	1	1	2	2	2	2													3	3	1	1	2			2	2	1	2	negtive	negtive
2018224	2	1	5	5	6	1	4	3	2	1	1	1	1	1	2	2	1	2			1						2	2	1	3	3	3	1	5	1	1	3	2	2	1	1	negtive	negtive
2018225	2	1	5	5	6	1	4	2	1	1	1	1	1	1	2	2	1	2			1			1	CDC		3	5	2	3	3	3	2	1	1	1	3	2	2	1	1	negtive	negtive
2018226	2	1	6	5	6	1	6	1	2	1	1	1	1	1	2	1	2	2													3	3	1	1	1	2	1	2	2	1	2	negtive	negtive
2018227	2	4	5	4	6	1	4	3	2	1	1	1	1	1	2	1	2	2													3	3	1	30	1	1	3	1	2	1	1	negtive	negtive
2018228	3	2	5	4	6	1	4	2	2	1	1	1	2	2	2	1	2	2													3	3	1	3	1	1	3	1	2	1	1	negtive	negtive
2018229	2	1	5	3	4	3	3	3	1	1	1	1	2	1	2	2	2	2													3	3	1	20	1	1	3	2	2	1	2	negtive	negtive
2018230	3	2	5	3	4	3	3	3	2	1	1	1	1	1	2	1	2	2													3	3	1	4	1	1	3	2	2	1	2	negtive	negtive
2018231	3	1	5	4	6	1	4	1	2	1	1	1	1	1	2	2	1	2			1						2	5	2	3	3	3	1	1	1	1	3	2	2	1	1	negtive	negtive
2018232	2	1	5	5	7	1	4	2	2	1	1	1	1	1	2	2	1	2						1	CDC		4	1	2	3	3	3	1	2	1	1	3	1	2	1	1	negtive	negtive
2018233	2	1	5	4	6	1	4	2	2	1	1	1	1	1	2	2	1	2			1						4	5	1	2	3	3	2	1	1	1	3	2	2	1	1	negtive	negtive
2018234	2	1	5	5	6	3	4	2	2	1	1	1	1	1	2	2	2	2													3	3	1	2	1	2	2	1	2	1	2	negtive	negtive
2018235	2	1	5	5	7	3	6	2	2	1	1	1	1	1	1	2	2	2													3	3	1	3	1	1	3	2	2	1	2	negtive	negtive
2018236	2	1	4	5	6	3	7	1	3	1	1	3	1	1	3	1	2	2													3	3	3	1	1	2	1	2	2	2	2	negtive	negtive
2018237	3	1	5	5	7	1	5	1	2	1	1	1	1	2	2	2	1	2			1		1				3	2	1	3	3	3	1	1	1	1	3	2	2	1	1	negtive	negtive
2018238	2	1	5	5	6	1	5	2	2	1	1	1	1	1	2	2	1	2			1						1	1	1	3	1	1	1	1	1	1	3	2	2	1	2	negtive	negtive
2018239	2	1	5	5	6	1	4	1	2	1	1	1	2	1	2	2	1	2			1						4	5	1	3	3	3	1	1	1	1	3	2	1	1	1	negtive	negtive
2018240	3	2	5	5	7	3	4	1	2	1	1	1	1	1	2	1	2	2													3	3	1	2	2			1	2	1	2	negtive	negtive
2018241	3	2	5	4	4	3	4	2	2	1	1	1	1	1	2	2	1	2			1						4	5	2	3	3	3	2	2	1	1	3	2	2	1	1	negtive	negtive
2018242	3	2	5	1	5	3	6	2	2	1	1	1	1	1	3	3	2	2													3	3	1	1	2			2	2	2	1	negtive	negtive
2018243	2	1	5	5	7	1	5	2	2	1	1	1	1	1	2	2	1	2			1						4	5	1	3	2	3	1	1	1	1	3	2	2	1	1	negtive	negtive
2018244	2	1	5	5	6	1	6	2	2	1	1	1	1	1	2	2	1	1	2	2018-03-30	1						2	2	1	4	1	1	1	5	1	2	2	1	2	1	1	negtive	negtive
2018245	1	1	3	5	7	1	4	1	1	1	1	1	1	1	2	1	1	2								1	4	4	1	2	3	2	1	1	1	1	3	2	2	1	1	negtive	negtive
2018246	1	1	3	5	6	1	4	2	2	1	1	1	1	1	2	2	2	2													3	3	1	1	1	2	1	2	2	2	2	negtive	negtive
2018247	2	1	5	5	7	1	4	2	2	1	1	1	1	1	2	2	1	2			1						4	5	2	1	2	3	1	2	1	1	3	2	2	1	2	negtive	negtive
2018248	3	2	5	3	4	1	6	1	3	1	1	1	2	1	2	1	2	2													3	3	2	2	1	1	3	2	2	2	2	negtive	negtive
2018249	2	4	5	3	6	1	4	1	1	1	1	1	1	1	2	1	2	2													3	3	1	1	1	1	3	2	2	1	2	negtive	negtive
2018250	2	1	5	5	5	1	4	2	2	1	1	1	1	1	2	1	2	2													3	3	1	2	1	1	3	1	2	1	2	negtive	negtive
2018251	1	1	3	4	6	1	4	2	1	1	1	1	1	1	1	1	2	2													3	3	1	30	2			1	2	1	1	negtive	negtive
2018252	2	2	1	3	1	1	3	2	2	1	1	1	1	1	1	1	2	2													3	3	1	3	1	1	3	1	2	1	2	negtive	positive
2018253	1	1	3	4	4	3	1	2	1	3	1	1	2	1	2	2	2	2													3	3	2	15	1	2	1	1	2	1	1	negtive	negtive
2018254	2	1	5	5	6	3	4	2	2	1	1	1	1	2	2	2	1	2			1						3	3	1	4	3	3	3	1	1	1	3	2	2	1	1	negtive	negtive
2018255	3	1	5	3	3	3	4	2	2	1	1	1	1	1	1	2	2	2													3	3	3	1	1	1	3	2	2	2	2	negtive	negtive
2018256	2	1	5	5	7	1	4	3	3	1	1	1	1	1	2	2	1	2			1						1	5	1	1	2	3	1	6	1	1	3	2	1	1	1	negtive	negtive
2018257	3	2	5	3	4	1	3	4	2	1	1	1	1	1	2	2	2	2													3	3	1	10	1	2	1	2	2	1	1	negtive	negtive
2018258	3	2	5	3	3	1	4	2	2	1	1	1	1	1	2	2	2	2													3	3	1	10	1	1	3	1	1	1	1	negtive	negtive
2018259	3	4	5	5	5	3	3	3	2	1	1	1	1	1	2	2	1	2			1						3	3	1	4	3	3	1	14	1	1	3	2	1	1	2	positive	positive
2018260	2	4	5	3	3	1	3	3	2	1	1	1	1	1	1	1	2	2													3	3	1	10	1	1	3	2	2	1	1	negtive	negtive
2018261	2	1	5	4	5	3	1	3	2	1	1	1	1	1	1	1	2	2													3	3	1	1	1	1	3	1	2	2	2	negtive	negtive
2018262	3	2	5	3	6	3	4	2	2	1	1	1	1	3	3	3	2	2													3	3	1	1	2			2	2	1	1	negtive	negtive
2018263	3	1	5	3	4	1	4	2	2	1	1	1	1	1	2	2	1	2								1	4	5	1	5	3	3	1	2	2			2	2	1	1	negtive	negtive
2018264	2	1	4	5	8	1	4	2	2	1	1	1	1	2	2	2	1	2			1						4	5	1	3	3	3	1	1	1	1	3	2	2	1	1	negtive	negtive
2018265	3	4	5	3	5	3	4	1	2	1	1	1	2	1	2	2	1	2			1	0	0	0		0	4	2	1	3	1	1	1	1	1	2	1	2	1	1	1	negtive	negtive
2018266	3	2	5	5	7	3	4	2	2	1	1	1	1	1	2	2	1	2								1	4	5	1	4	3	3	1	5	1	1	3	2	2	2	2	negtive	negtive
2018267	2	1	5	5	7	1	4	3	2	1	1	1	1	1	2	2	1	2								1	4	2	1	3	3	3	1	3	1	2	2	1	2	1	1	negtive	negtive
2018268	2	1	5	5	7	1	4	2	2	1	1	1	1	1	2	2	1	2			1	0	0	0		0	3	2	3	3	3	3	1	2	1	1	3	2	2	1	1	negtive	negtive
2018269	2	1	5	5	5	3	4	2	2	1	1	1	1	1	2	2	2	2													3	3	1	2	1	1	3	1	2	1	2	negtive	negtive
2018270	3	1	5	5	7	1	6	2	2	1	1	1	1	1	2	2	1	2			0	0	0	0		1	2	5	1	3	3	3	1	2	1	1	3	2	2	1	1	negtive	negtive
2018271	3	4	5	4	2	1	3	1	2	1	1	1	1	1	2	1	2	2													2	2	1	2	2			2	1	1	1	negtive	positive
2018272	2	1	5	5	6	1	4	2	2	1	1	1	1	1	2	2	2	2													3	3	2	4	2			2	2	2	1	negtive	negtive
2018273	3	1	5	5	4	1	4	2	2	1	1	2	1	1	2	2	2	2													3	3	1	3	1	1	3	2	2	1	2	negtive	negtive
2018274	3	4	5	3	5	1	3	2	2	1	1	1	1	2	3	2	2	2													3	3	1	1	1	2	1	2	2	1	2	negtive	negtive
2018275	3	4	5	5	4	1	4	2	2	1	1	1	1	1	2	1	1	2			1	0	0	0		0	4	5	2	3	2	2	1	2	1	1	3	2	2	1	2	negtive	negtive
2018276	2	1	5	5	6	1	6	1	2	1	1	1	1	1	2	2	2	2													3	3	1	1	1	1	3	1	2	1	1	negtive	negtive
2018277	2	1	5	5	7	1	4	1	2	1	1	1	1	1	2	2	1	1	2	2017-05-09	1	0	0	0		0	3	2	1	4	3	2	1	1	1	1	3	1	1	1	1	negtive	negtive
2018278	3	2	5	4	4	3	3	1	2	1	1	1	1	1	2	1	2	2													3	3	1	3	1	1	3	2	2	1	1	negtive	negtive
2018279	2	1	5	5	5	1	4	4	2	1	1	1	1	1	2	2	1	2			1						2	5	1	4	3	3	1	1	2			2	2	1	1	positive	negtive
2018280	2	1	5	5	7	3	4	1	2	1	1	1	1	2	2	1	1	2			0	0	0	0		1	4	5	2	1	3	3	2	5	1	1	3	2	2	1	1	negtive	negtive
2018281	2	1	1	5	7	1	4	2	2	1	1	1	1	1	2	2	1	1	2	2017-10-10	1						2	1	1	3	3	3	1	5	1	1	3	2	1	1	1	negtive	negtive
2018282	2	1	4	5	6	1	4	2	2	1	1	1	1	1	2	2	1	2								1	4	5	3	5	2	2	1	2	1	1	3	2	2	1	1	negtive	negtive
2018283	2	1	5	5	7	3	4	2	2	1	1	1	1	1	2	2	1	2						1	friend		2	2	1	4	2	2	1	2	1	1	3	1	2	1	1	negtive	negtive
2018284	3	4	4	3	4	1	4	2	2	1	1	1	1	1	2	2	1	2			0	0	0	0		1	4	5	1	5	2	3	1	1	1	1	3	2	1	1	1	negtive	negtive
2018285	2	4	5	3	3	1	4	2	2	1	1	1	1	1	2	2	1	2						1	CDC		4	5	1	3	1	1	1	4	1	1	3	1	1	1	1	negtive	negtive
2018286	2	1	4	4	4	1	4	2	1	1	1	1	1	1	2	1	2	2													2	2	1	2	1	1	3	2	2	2	2	negtive	negtive
2018287	3	1	5	3	4	1	4	2	2	1	1	1	1	1	2	2	2	2													3	3	1	5	1	1	2	2	1	1	1	negtive	negtive
2018288	3	2	1	3	4	3	4	1	2	1	1	1	1	1	2	2	2	2													3	3	1	3	1	2	2	2	2	1	2	negtive	negtive
2018289	2	1	5	5	7	1	4	1	2	1	1	1	1	1	2	2	1	2			1	0	0	0		0	4	2	3	2	3	3	1	2	1	1	3	2	2	1	2	positive	negtive
2018290	3	2	5	5	6	3	4	3	1	1	1	1	2	1	2	2	2	2													3	3	2	4	1	2	2	2	1	1	1	negtive	positive
2018291	3	2	5	3	4	3	4	2	2	1	1	3	1	1	2	1	2	2													3	3	1	2	1	1	3	1	2	2	1	negtive	negtive
2018292	2	2	5	5	6	3	4	3	2	1	1	1	1	1	2	2	1	1	1	2017-06-01	1	0	1	0		0	2	2	1	4	2	2	1	1	1	2	2	1	2	2	1	negtive	negtive
2018293	2	1	4	5	3	3	7	2	1	1	1	1	1	1	2	2	1	2			0	0	0	1	CDC	0	4	5	2	4	3	1	1	1	1	1	2	1	2	1	1	negtive	negtive
2018294	1	1	4	5	5	3	6	2	3	1	1	1	1	1	1	3	2	2													2	2	1	3	1	1	3	2	2	1	1	negtive	negtive
2018295	3	1	5	5	6	1	4	2	2	1	1	1	1	3	2	2	1	2								1	2	5	2	4	3	3	1	10	1	2	1	1	2	1	1	negtive	negtive
2018296	2	1	5	5	6	1	7	2	2	1	1	1	1	1	2	2	1	2			0	0	0	0		1	4	5	2	3	2	2	1	1	1	2	2	1	2	1	1	negtive	negtive
2018297	2	2	5	5	5	1	4	2	2	1	1	1	1	1	2	2	2	2													2	2	1	8	1	1	2	1	2	1	1	negtive	negtive
2018298	3	2	5	3	3	3	4	1	2	1	1	1	1	1	2	1	2	2													3	3	2	1	1	1	3	2	2	1	1	negtive	negtive
2018299	3	2	5	3	4	3	4	2	2	3	1	1	1	1	2	2	2	2													3	3	1	3	2			2	2	1	1	negtive	negtive
2018300	2	2	5	4	5	3	4	1	2	1	1	1	3	1	3	1	2	2													3	3	3	1	2			2	2	2	1	negtive	negtive
2019001	2	5	5	5	6	1	4	3	2	1	1	1	2	1	2	2	2														3	3	1	1	1	2	2	1	2	1	1	negtive	negtive
2019002	2	1	5	3	3	1	4	2	2	1	1	1	1	1	2	2	1	2			1						2	2	2	4	3	1	1	3	1	1	2	2	2	1	1	negtive	negtive
2019003	3	2	5	5	4	3	6	2	2	1	1	1	1	1	2	2	1	2			1					0	3	3	1	2	3	3	1	2	2			2	2	1	1	negtive	negtive
2019004	2	1	5	5	7	1	4	2	2	1	1	1	1	1	2	2	1	2			1						3	2	1	4	3	3	1	2	1	1	3	2	2	1	1	negtive	negtive
2019005	2	1	5	5	6	1	6	2	2	1	1	1	2	1	2	2	1	2								1	4	5	1	3	3	3	3	1	2			2	2	1	1	negtive	negtive
2019006	2	5	5	5	7	1	6	2	2	1	1	1	1	1	2	2	1	2			1						2	1	1	4	3	3	1	1	1	1	3	1	1	1	1	negtive	positive
2019007	2	2	5	5	7	3	4	2	2	1	1	1	1	1	2	2	1	2			1						1	1	1	2	2	2	2	1	1	1	2	2	2	1	1	negtive	negtive
2019008	3	4	5	5	6	1	6	2	2	1	1	1	1	1	2	2	1	2			1						2	2	2	3	3	3	1	1	1	1	3	2	2	1	1	negtive	negtive
2019009	2	1	5	4	5	1	4	2	2	1	1	1	1	1	2	2	1	2			1						2	2	1	3	1	1	1	1	1	1	2	2	2	1	1	negtive	negtive
2019010	1	1	5	3	4	1	4	3	2	1	1	1	1	1	2	1	1	2			1						2	2	1	4	3	2	1	2	1	1	2	2	2	1	1	positive	negtive
2019011	2	1	5	5	7	1	4	2	2	1	1	1	1	1	2	2	1	2			1						1	2	2	4	3	3	2	5	1	1	3	2	2	1	1	negtive	negtive
2019012	2	1	5	5	6	3	6	1	2	1	1	1	1	2	2	2	1	2			1						4	5	1	3	2	3	1	2	1	1	3	2	2	1	1	negtive	negtive
2019013	2	4	5	4	5	1	3	1	2	1	1	1	1	1	2	2	1	2			1						2	2	2	4	3	3	1	1	1	1	3	2	2	1	1	negtive	negtive
2019014	2	1	5	5	7	1	6	2	2	1	1	1	1	1	2	2	1	2			1						4	3	2	3	3	2	1	1	2			1	2	1	1	negtive	negtive
2019015	2	1	5	3	4	3	3	1	2	1	1	1	2	1	2	2	2														3	3	1	8	2			2	2	1	1	negtive	negtive
2019016	3	1	5	4	5	1	4	2	2	1	1	1	1	1	2	2	1	2			1						3	2	1	3	3	3	1	1	1	1	3	2	2	1	1	negtive	negtive
2019017	2	1	5	5	7	1	4	2	2	1	1	1	1	1	2	2	1	2			1						1	2	1	4	2	1	1	3	1	2	2	1	1	1	1	negtive	positive
2019018	2	1	5	5	7	1	4	3	2	1	1	1	1	1	2	2	1	2			1						1	5	3	4	3	3	1	2	1	2	1	1	1	2	1	negtive	negtive
2019019	3	4	5	3	7	1	4	3	2	1	1	1	1	1	2	2	1	2			1						2	2	3	4	1	1	1	4	1	1	2	1	2	1	1	negtive	negtive
2019020	3	2	5	4	6	3	4	1	1	1	1	1	1	1	2	2	2														3	3	1	1	1	1	3	2	2	1	2	negtive	negtive
2019021	1	1	5	4	5	1	4	2	2	1	1	1	1	1	2	2	1	2			1						4	5	1	4	3	3	1	1	1	1	3	1	1	1	1	negtive	negtive
2019022	1	1	5	3	5	1	4	4	2	1	1	1	2	2	2	2	1	2			1						4	3	2	4	2	2	1	2	1	1	3	2	2	2	1	positive	positive
2019023	3	2	5	4	5	1	3	2	2	1	1	1	1	1	2	2	2														3	3	1	1	1	1	3	2	1	1	1	negtive	negtive
2019024	3	2	5	4	5	3	3	1	2	1	1	1	2	1	2	1	2														3	3	1	1	1	2	2	2	2	1	1	negtive	negtive
2019025	3	2	5	3	5	1	3	2	2	1	1	1	1	1	2	2	1	2			1						4	1	1	4	3	3	1	2	1	1	3	2	2	1	1	negtive	negtive
2019026	3	1	5	2	1	1	3	3	2	1	1	1	2	1	1	1	2														3	3	2	3	1	1	3	2	2	1	1	negtive	negtive
2019027	3	2	5	2	3	1	6	3	2	1	1	1	1	1	2	2	2														3	3	1	1	1	1	2	2	2	2	2	positive	negtive
2019028	3	1	5	3	5	3	2	4	1	1	1	1	1	1	2	2	2														3	3	1	20	2			2	2	1	1	negtive	negtive
2019029	2	2	5	3	4	1	4	3	2	1	1	1	2	1	2	2	2														3	3	1	2	1	1	3	2	2	1	1	negtive	negtive
2019030	2	2	5	3	5	3	4	3	2	1	1	1	1	1	2	1	2														1	1	1	2	2			2	2	1	2	positive	negtive
2019031	2	1	5	4	5	1	3	2	1	1	1	1	1	1	2	2	1	2			1						4	2	1	3	1	1	1	1	1	1	3	1	1	1	1	negtive	negtive
2019032	1	1	5	2	5	3	4	4	2	1	3	1	1	1	2	1	2														3	3	1	2	1	1	3	1	1	1	2	positive	positive
2019033	1	1	5	5	8	3	4	2	2	1	1	1	1	1	2	2	1	2			1						4	2	2	4	2	2	1	1	2			2	2	1	1	negtive	negtive
2019034	2	1	5	3	4	1	4	2	2	1	1	1	1	1	2	2	2														3	3	1	2	2			2	2	1	1	negtive	negtive
2019035	2	1	5	3	4	1	3	4	2	1	1	1	1	1	2	2	2														1	1	1	26	2			2	1	1	1	positive	positive
2019036	2	2	5	4	5	3	4	1	2	1	1	1	1	1	2	2	2														3	3	1	3	1	1	3	1	2	1	1	negtive	negtive
2019037	3	2	5	3	5	1	4	1	2	1	1	1	1	1	2	1	2														3	3	2	7	1	1	3	2	2	1	1	negtive	negtive
2019038	3	1	5	2	6	1	3	2	1	1	1	1	2	2	2	2	2														3	3	1	1	1	1	3	2	2	1	1	negtive	negtive
2019039	2	1	5	4	5	3	4	2	1	1	1	1	1	1	2	2	2														3	3	1	3	1	1	3	2	2	1	1	negtive	negtive
2019040	2	1	5	4	4	1	4	4	2	1	1	1	1	1	2	1	2														3	3	1	2	1	1	3	2	2	1	1	positive	positive
2019041	1	1	4	5	8	1	4	3	2	1	1	1	2	1	2	2	1	2			1						2	2	1	4	3	1	1	20	1	1	3	1	2	1	1	negtive	negtive
2019042	2	1	5	5	7	1	4	2	2	1	1	1	1	1	2	2	1	2			1						2	2	2	4	2	3	1	2	1	2	2	2	2	1	1	negtive	negtive
2019043	2	1	5	5	7	1	4	2	2	1	1	1	3	1	2	2	1	1	2	2017-04-29	1	1					1	2	1	3	2	3	1	1	2			2	2	1	2	negtive	negtive
2019044	3	4	5	4	5	1	4	2	2	1	1	1	1	2	2	2	1	2			1						4	2	2	5	3	3	1	6	1	1	2	2	1	1	1	negtive	negtive
2019045	3	2	5	2	5	1	3	2	1	1	1	1	1	1	2	1	2														3	3	1	1	1	1	3	2	2	1	1	negtive	positive
2019046	3	1	5	4	6	1	8	1	1	1	1	1	1	1	2	1	1	2			1						3	2	3	3	1	1	1	1	2			2	1	1	1	negtive	negtive
2019047	2	1	5	4	5	1	3	1	2	1	1	1	1	1	2	2	1	2								1	4	5	1	3	3	3	1	2	1	1	3	2	2	1	1	negtive	negtive
2019048	2	1	5	5	5	1	3	3	2	1	1	1	1	1	2	2	2														2	1	1	1	1	1	3	2	2	1	1	negtive	negtive
2019049	3	1	5	3	3	1	3	1	1	1	1	1	1	2	1	1	2														3	3	1	15	1	1	2	2	2	1	1	negtive	negtive
2019050	3	2	5	2	2	3	4	1	2	1	1	2	2	1	2	2	2														3	3	2	2	1	2	1	2	1	2	2	negtive	negtive
2019051	3	1	5	5	6	1	4	2	2	1	1	1	1	1	2	2	1	2			1						2	3	2	3	2	1	1	3	1	1	3	2	2	1	1	negtive	negtive
2019052	3	4	3	3	3	3	3	1	2	1	1	1	1	1	2	1	2														3	3	1	22	2			2	2	1	1	negtive	negtive
2019053	3	1	5	2	3	1	3	1	2	1	1	1	1	3	2	1	2														3	3	1	20	2			2	2	2	2	negtive	negtive
2019055	3	1	5	3	5	3	4	2	2	1	1	1	1	1	2	2	2														3	3	1	18	1	1	3	2	2	1	1	negtive	negtive
2019057	2	1	5	2	4	1	4	2	2	1	1	1	1	2	1	1	2														3	3	1	3	2			2	2	1	1	negtive	negtive
2019058	2	1	5	2	4	1	3	1	1	1	1	1	1	2	2	2	2														3	3	1	4	2			2	2	1	1	negtive	negtive
2019059	3	2	5	3	5	3	6	4	1	1	1	1	2	1	2	1	2														3	3	2	2	1	1	3	1	2	1	1	negtive	negtive
2019060	3	4	5	3	6	1	4	2	2	1	1	1	1	1	2	2	2														3	3	1	3	1	2	2	2	1	1	1	negtive	negtive
2019061	3	2	5	3	5	1	4	2	2	1	1	1	1	1	2	1	2														3	3	1	1	1	2	1	1	2	1	1	negtive	positive
2019062	2	4	5	3	5	3	6	2	2	1	1	1	2	2	2	2	2														3	3	1	1	1	1	3	2	2	1	1	negtive	negtive
2019063	3	2	5	3	4	3	3	1	2	3	3	1	1	3	2	1	2														3	3	1	15	2			2	2	1	1	negtive	negtive
2019064	2	1	5	2	5	1	4	2	2	1	1	1	1	1	2	1	2														3	3	1	1	1	2	1	2	2	1	1	negtive	negtive
2019065	2	1	5	5	7	1	4	1	1	1	1	1	1	1	2	2	1	2							Foreign country		4	5	3	3	3	3	1	35	1	1	3	2	2	1	1	negtive	negtive
2019066	3	1	5	4	6	3	4	3	2	1	1	1	1	1	2	2	2														3	3	1	60	1	2	2	1	1	1	1	negtive	negtive
2019067	2	1	2	3	4	3	4	1	1	1	1	1	1	3	1	3	2														3	3	2	2	1	1	3	2	2	2	2	negtive	negtive
2019068	3	2	5	4	4	3	4	2	1	1	1	1	2	1	2	2	2														3	3	1	3	2			2	2	1	1	negtive	negtive
2019069	3	2	5	5	6	3	4	2	2	1	1	1	2	1	2	3	2														3	3	1	3	1	1	3	1	1	1	2	negtive	positive
2019070	2	4	4	3	5	1	3	2	1	1	1	1	1	1	2	2	2														3	3	3	1	1	2	1	2	1	2	2	negtive	negtive
2019071	2	2	5	3	5	3	3	1	2	2	3	2	1	2	1	1	2														3	3	1	6	1	1	3	2	2	1	1	negtive	negtive
2019072	2	1	5	5	4	1	4	2	2	1	1	1	1	1	2	1	2														3	3	2	1	1	1	3	2	2	1	1	negtive	negtive
2019073	3	5	5	5	6	1	4	2	2	1	1	1	1	1	2	2	1	2			1						2	5	1	4	3	3	1	20	2			1	2	1	1	negtive	negtive
2019074	2	1	5	3	5	1	3	4	2	1	1	1	1	1	2	2	2														3	3	1	50	1	1	3	2	2	1	1	negtive	negtive
2019075	3	1	5	4	5	1	4	2	2	1	1	1	1	1	2	2	1	2			1						2	5	1	4	3	3	1	1	1	2	1	2	1	1	1	negtive	negtive
2019076	3	4	5	3	6	1	3	2	2	1	1	1	1	1	2	2	2														3	3	1	2	2			2	1	1	1	negtive	negtive
2019077	3	1	5	5	6	1	4	2	2	1	1	1	1	1	2	2	1	2			1						2	2	2	3	3	3	1	2	1	2	2	2	1	1	1	negtive	negtive
2019078	2	1	5	4	6	1	4	1	2	1	1	1	1	2	2	1	2														3	3	1	2	1	1	3	2	2	1	1	negtive	positive
2019079	2	4	5	3	5	3	3	2	2	1	1	3	1	3	1	1	2														3	3	3	1	1	2	1	2	2	2	2	negtive	negtive
2019080	2	1	4	3	3	3	2	3	2	1	1	1	1	1	2	2	2														3	3	2	5	1	2	2	2	2	2	2	negtive	negtive
2019081	3	1	5	3	2	3	3	3	2	1	1	1	1	1	2	1	2														3	3	1	2	1	1	3	2	2	2	2	negtive	negtive
2019082	3	2	5	4	5	3	3	1	2	1	1	1	1	1	2	2	1	2			1						4	5	1	5	3	3	1	1	1	1	3	2	2	1	1	negtive	negtive
2019083	3	2	5	3	4	3	4	2	2	1	1	1	2	1	2	1	2														3	3	1	3	1	2	1	2	2	1	2	negtive	negtive
2019084	2	1	5	4	5	1	4	1	2	1	1	1	1	1	2	2	1	2			1						3	1	1	3	3	3	1	6	1	1	2	1	2	1	1	negtive	negtive
2019085	3	2	5	4	1	1	3	2	2	1	1	1	1	1	2	2	2														3	3	1	2	2			2	2	1	1	negtive	negtive
2019086	3	2	5	3	6	3	4	1	2	1	1	1	1	1	2	1	2														3	3	1	8	1	1	3	2	2	1	1	negtive	negtive
2019087	3	4	5	3	6	3	3	2	2	1	1	1	1	1	2	2	2														3	3	2	5	2			2	2	1	2	negtive	negtive
2019088	3	1	5	5	5	1	4	2	2	1	1	1	1	1	2	2	1	2						1	CDC		4	3	2	3	3	3	1	3	1	1	3	2	2	1	1	negtive	negtive
2019089	2	1	4	3	4	3	1	2	2	1	1	1	1	1	2	2	2														3	3	1	66	2			2	1	1	2	negtive	negtive
2019090	2	1	5	3	4	1	4	1	2	1	1	2	2	1	1	2	2														3	3	1	125	2			2	2	1	2	negtive	negtive
2019091	2	1	5	3	5	1	4	4	2	1	1	1	1	3	2	2	2														3	3	1	1	1	1	3	2	2	2	2	positive	negtive
2019092	2	1	5	3	4	1	3	2	1	1	1	1	2	2	2	2	1	2			1						1	1	2	3	3	3	1	20	1	1	2	1	2	1	1	negtive	negtive
2019093	2	4	5	3	5	1	4	1	1	1	1	1	1	3	2	2	1	2								1	4	5	1	5	3	3	1	8	1	1	3	2	1	1	1	negtive	negtive
2019094	2	1	5	4	5	3	4	2	1	1	1	1	1	1	2	2	1	1	3	2018-08-08	1						2	2	2	4	3	3	1	3	1	1	3	1	2	1	1	negtive	negtive
2019095	3	2	5	3	5	3	4	2	1	1	1	1	1	1	2	2	1	2								1	4	5	1	5	3	3	1	3	1	1	2	2	1	1	1	negtive	negtive
2019096	2	1	5	2	6	1	1	1	2	2	2	1	1	1	1	1	2														3	3	1	10	1	1	3	2	2	1	1	negtive	negtive
2019098	3	2	5	2	2	1	2	2	2	1	1	2	1	1	2	1	2														3	3	1	6	2			2	2	2	1	negtive	negtive
2019099	3	1	5	5	7	1	4	2	2	1	1	1	1	1	2	2	1	2			1						1	1	2	3	2	2	1	4	1	1	2	1	2	1	1	negtive	negtive
2019100	2	1	5	3	3	3	3	2	3	3	3	1	1	3	1	2	2														2	2	1	8	1	2	2	2	2	2	2	negtive	negtive
2019101	2	1	5	3	2	3	3	3	2	1	1	1	1	1	2	1	2														3	3	1	5	2			2	2	2	2	negtive	negtive
2019102	3	2	5	4	6	1	4	2	2	1	1	1	1	1	2	1	1	2								1	4	5	3	2	3	3	1	20	1	1	2	1	2	1	1	negtive	negtive
2019103	2	2	5	4	5	1	4	2	2	1	1	1	1	1	2	2	1	2			1						4	5	2	2	3	3	1	3	1	1	3	1	2	1	1	negtive	positive
2019104	2	1	5	4	6	1	4	2	2	1	1	1	1	1	2	2	1	2			1						2	5	1	3	3	3	1	5	2			2	2	1	2	negtive	negtive
2019105	1	1	5	4	6	1	4	2	1	1	1	1	3	1	2	1	2														3	2	1	1	2			2	2	1	2	negtive	negtive
2019106	1	2	5	5	7	3	4	1	1	1	1	1	1	1	2	2	1	2								1	2	4	1	4	3	3	1	3	1	1	3	1	2	1	2	negtive	negtive
2019107	2	1	5	4	6	1	6	3	2	1	1	1	2	1	2	2	1	2			1						4	5	3	4	3	3	1	6	1	2	2	1	2	1	1	negtive	negtive
2019108	2	4	5	2	4	3	6	2	2	1	1	1	1	1	2	3	2														3	3	2	2	1	1	3	2	2	1	1	negtive	negtive
2019109	2	1	4	3	5	1	4	2	1	1	1	1	2	1	1	3	2														2	3	2	1	1	1	3	1	2	1	1	negtive	negtive
2019110	3	2	5	3	4	3	1	1	3	1	1	1	2	1	2	1	2														3	3	2	12	2			2	2	2	2	negtive	negtive
2019111	3	1	5	3	3	1	4	2	2	1	1	1	1	1	2	2	1	2			1						4	2	3	4	3	3	1	2	1	1	3	2	2	1	1	negtive	negtive
2019112	2	1	5	5	6	1	4	1	2	1	1	1	1	1	2	2	1	2			1						2	2	2	4	3	3	1	3	1	1	3	1	2	1	1	negtive	negtive
2019113	3	4	5	5	3	1	3	2	2	1	1	1	1	1	2	2	2														3	3	1	10	1	1	3	2	2	1	1	negtive	negtive
2019114	3	1	5	4	6	1	4	1	2	1	1	1	1	1	2	2	2														2	1	1	40	2			2	1	1	1	negtive	negtive
2019115	2	1	5	3	4	1	3	2	2	1	1	1	1	1	2	2	2														3	3	1	16	1	1	3	2	2	1	1	negtive	negtive
2019116	3	2	5	5	4	1	4	2	2	1	1	1	1	1	2	2	1	2			1						4	1	1	4	3	3	1	1	1	2	2	2	1	1	1	negtive	negtive
2019117	2	1	5	5	7	1	4	2	2	1	1	1	1	1	2	1	1	2			1						2	3	1	4	1	1	1	6	1	2	2	1	1	1	1	negtive	negtive
2019118	2	1	5	5	7	3	4	1	1	1	1	1	1	1	2	2	2														3	3	1	1	1	2	1	1	2	1	1	negtive	negtive
2019119	3	2	4	3	5	1	4	3	2	1	1	1	1	1	2	1	2														3	3	1	5	1	1	3	1	1	2	1	negtive	negtive
2019120	3	2	5	4	7	3	6	2	2	1	1	1	1	1	2	1	2														3	3	1	1	1	2	1	1	2	2	2	negtive	negtive
2019121	3	4	5	3	3	1	3	1	2	1	1	1	1	1	2	2	2														3	3	1	4	1	2	2	2	1	1	1	negtive	negtive
2019122	2	1	5	3	4	3	3	1	2	1	1	1	1	1	2	2	2														3	3	1	1	2			2	2	1	1	negtive	negtive
2019123	3	2	5	2	4	3	3	2	2	1	1	1	1	1	2	2	1	2								1	4	5	2	3	3	3	1	1	1	1	3	2	2	1	1	negtive	negtive
2019124	3	1	5	2	6	3	3	4	2	1	1	1	1	3	2	1	2														3	3	2	14	1	1	3	2	2	2	2	negtive	negtive
2019125	3	4	5	2	4	1	6	4	2	1	1	1	1	1	2	2	2														3	3	1	20	2			2	2	1	2	positive	positive
2019126	2	1	5	5	7	1	4	2	2	1	1	1	1	1	2	2	1	2			1						2	2	1	3	2	2	1	3	1	1	3	1	2	1	1	negtive	negtive
2019127	3	2	5	3	5	1	3	3	2	1	1	1	1	1	2	1	2														3	3	1	2	1	2	2	2	1	2	1	negtive	negtive
2019128	3	2	5	3	4	1	4	2	2	1	1	1	1	1	2	2	2														3	3	1	2	1	1	3	2	2	1	1	negtive	negtive
2019129	2	2	5	4	5	3	3	3	2	1	1	1	1	1	2	3	2														3	3	2	12	2			2	2	1	1	negtive	negtive
2019130	2	1	5	3	4	1	4	1	1	1	1	1	1	2	2	2	2														3	3	1	10	2			1	2	1	1	negtive	negtive
2019131	2	4	5	3	5	3	2	1	1	1	1	3	1	1	2	1	2														3	3	1	3	1	1	3	2	2	1	1	negtive	negtive
2019132	3	2	5	3	3	1	3	2	2	1	1	1	1	1	2	1	2														3	3	1	2	1	1	3	2	2	1	2	negtive	negtive
2019133	3	2	2	4	3	1	4	2	2	1	1	1	1	1	2	2	1	2			1						3	2	3	3	3	3	1	2	1	1	3	2	2	1	1	negtive	negtive
2019134	3	2	5	2	3	3	3	2	2	1	1	1	1	1	2	2	2														3	3	1	2	2			2	2	1	1	negtive	negtive
2019135	3	2	5	5	7	1	4	1	2	1	1	1	1	1	2	2	2														3	3	1	1	1	2	1	1	2	1	1	negtive	negtive
2019136	1	1	5	4	6	1	4	1	2	1	1	1	3	1	2	3	2														3	3	1	1	1	2	2	2	1	1	1	negtive	negtive
2019137	3	2	5	4	4	1	6	2	2	1	1	1	1	1	2	2	1	2			1						4	5	1	2	3	3	1	6	1	2	2	2	1	1	1	negtive	negtive
2019138	2	1	4	3	5	3	2	1	1	1	1	1	1	1	2	1	1	2			1						3	5	1	4	3	1	2	5	1	1	3	1	2	1	1	negtive	negtive
2019139	3	2	5	5	5	1	4	3	2	1	1	1	1	1	2	2	1	2			1						2	2	1	4	3	3	1	4	1	2	2	2	1	1	1	negtive	negtive
2019140	3	2	1	4	4	1	4	2	2	1	1	1	2	1	2	1	2														3	3	1	2	1	2	1	2	2	2	2	negtive	negtive
2019141	2	1	4	5	5	1	4	3	2	1	1	1	1	1	1	1	1	2								1	4	5	1	4	3	3	1	2	1	1	3	2	2	2	1	negtive	negtive
2019142	3	1	5	3	4	1	4	2	2	1	1	1	2	1	2	2	2														3	3	1	1	1	1	3	2	2	1	1	negtive	negtive
2019143	2	1	5	3	5	1	6	2	2	1	1	1	1	1	2	1	2														2	2	1	1	1	2	2	2	2	1	1	negtive	negtive
2019144	2	4	5	4	5	1	3	4	2	1	1	1	1	1	2	1	2														3	3	1	2	1	1	2	2	2	1	1	negtive	negtive
2019145	3	1	5	4	3	3	3	2	1	1	1	1	1	1	1	2	2														3	3	1	6	1	2	1	2	1	1	2	negtive	negtive
2019146	2	1	5	5	7	1	4	2	2	1	1	1	1	2	2	1	1	2			1		1				2	2	2	3	1	3	1	1	1	1	3	1	2	1	2	negtive	negtive
2019147	2	1	5	5	7	1	4	3	2	1	1	1	1	1	2	2	1	2			1						2	3	1	4	3	2	1	10	1	1	3	1	2	1	1	negtive	negtive
2019148	3	2	4	3	5	3	6	1	2	1	1	1	1	1	2	1	2														3	3	1	2	1	1	3	2	2	2	2	negtive	negtive
2019149	3	2	5	3	4	1	3	2	2	1	1	1	1	1	2	1	2														3	3	1	3	2			2	2	2	1	negtive	negtive
2019150	3	4	5	3	6	1	4	2	2	1	1	1	1	1	2	1	2														3	3	1	7	1	2	1	2	2	1	1	negtive	negtive
2019151	3	2	5	3	6	3	4	3	2	1	1	1	1	1	2	2	1	2			1						2	2	2	4	3	3	1	3	1	1	3	1	1	1	1	negtive	negtive
2019152	3	2	5	2	4	3	4	2	2	2	2	1	1	1	2	2	2														3	3	2	4	1	1	3	2	2	1	1	negtive	negtive
2019153	3	2	5	2	6	1	4	3	2	1	1	1	1	1	1	1	2														3	3	1	2	1	1	3	2	2	2	1	negtive	negtive
2019154	2	2	5	4	5	3	6	2	2	1	1	1	1	1	2	1	1	2			1						4	2	1	3	2	1	1	2	1	1	2	1	1	1	1	negtive	positive
2019155	3	2	5	3	4	1	3	3	2	1	1	1	1	1	2	2	2														3	3	1	5	1	2	1	2	2	2	2	negtive	negtive
2019156	2	1	5	4	4	1	3	2	2	1	1	1	1	3	3	3	2														3	3	1	6	2			2	2	1	1	negtive	negtive
2019157	3	2	5	3	5	3	3	1	2	1	1	1	1	1	2	2	2														3	3	2	3	1	2	2	2	1	1	2	negtive	negtive
2019158	3	2	5	4	5	3	3	3	2	1	1	1	1	1	2	2	2														3	3	1	2	1	1	3	2	2	2	1	negtive	negtive
2019159	3	2	5	2	3	3	6	2	1	1	1	1	1	1	2	2	2														3	3	2	6	2			2	2	1	2	negtive	negtive
2019160	3	2	5	4	4	1	4	2	2	1	1	1	1	1	2	2	1	2			1						4	5	2	3	3	3	1	1	1	1	3	2	2	1	1	negtive	negtive
2019161	3	2	5	3	3	1	4	2	2	1	1	1	1	1	2	2	1	2			1						2	2	1	4	3	3	1	5	1	2	2	1	1	1	1	negtive	negtive
2019162	3	2	5	4	6	3	3	2	3	1	1	1	1	1	2	1	2														3	3	1	1	2			2	2	2	2	negtive	negtive
2019163	3	2	5	3	4	1	4	1	2	1	1	1	2	1	1	1	2														3	3	1	2	1	1	3	2	2	1	1	negtive	negtive
2019164	3	2	5	2	4	3	4	1	2	1	1	1	2	1	2	2	2														3	3	2	1	1	1	3	1	2	1	1	negtive	negtive
2019165	3	2	5	3	3	3	3	1	2	1	1	1	1	1	2	2	1	2								1	2	5	1	4	3	3	1	3	1	1	3	2	2	1	1	negtive	negtive
2019166	3	2	5	5	6	3	6	2	2	1	1	1	1	1	2	2	1	2								1	3	2	3	3	3	3	1	1	1	2	2	2	2	1	2	negtive	negtive
2019167	2	1	5	4	5	3	4	1	2	1	1	3	3	1	2	2	2														3	3	2	6	1	1	3	1	2	1	2	negtive	negtive
2019168	2	2	5	4	6	3	6	2	2	1	1	2	1	1	1	2	2														3	3	2	1	1	1	3	2	2	2	2	positive	positive
2019169	1	1	5	4	7	1	4	2	1	1	1	1	1	1	2	2	2														3	3	1	2	1	1	3	1	2	1	1	negtive	negtive
2019170	3	2	5	3	5	1	2	1	2	1	1	1	2	1	2	1	2														3	3	2	10	1	1	3	2	2	2	2	negtive	negtive
2019171	3	4	5	3	4	1	2	2	2	1	1	1	1	1	2	2	2														3	3	1	2	1	2	2	2	2	1	1	negtive	negtive
2019172	3	2	6	3	6	3	6	1	3	1	1	1	1	3	1	2	2														3	3	2	1	1	2	1	2	2	2	2	negtive	negtive
2019176	3	2	5	4	4	3	3	2	2	1	1	1	1	3	3	1	2														1	1	1	7	1	2	2	2	2	2	2	negtive	negtive
2019178	3	2	4	4	4	1	4	2	2	1	1	1	1	1	2	1	2														3	3	1	5	1	2	1	1	2	2	2	positive	positive
2019179	3	4	5	4	5	1	4	2	1	1	1	1	1	1	2	1	2														3	3	1	1	1	1	3	2	2	1	1	negtive	negtive
2019180	3	1	5	5	7	1	4	2	2	1	1	1	1	1	2	2	1	2								1	4	5	1	1	3	3	1	3	1	1	3	2	2	1	1	negtive	negtive
2019181	3	2	5	4	6	1	4	2	2	1	1	1	1	1	2	2	1	2			1						4	2	1	4	3	3	1	2	1	1	3	2	2	1	1	negtive	negtive
2019182	2	1	5	5	3	1	8	1	2	3	3	1	1	3	3	1	2														1	3	1	1	2			2	2	2	2	negtive	negtive
2019183	2	1	5	5	6	1	6	1	2	1	1	1	1	1	2	2	1	2								1	4	5	1	5	3	3	1	1	1	2	1	2	2	1	1	negtive	negtive
2019184	1	1	4	4	4	1	4	2	2	1	1	1	1	1	2	2	1	2								1	4	5	1	3	3	2	1	1	1	1	2	2	2	1	1	negtive	negtive
2019185	3	2	5	4	5	1	4	4	3	1	1	1	1	1	3	3	2														3	3	1	3	1	1	3	1	2	1	1	negtive	negtive
2019186	3	2	5	5	6	3	3	2	1	1	1	1	2	1	1	1	2														3	3	2	10	1	1	3	2	2	2	2	negtive	negtive
2019187	3	2	5	4	5	1	6	2	2	1	1	1	1	1	2	1	2														3	3	1	5	1	2	2	2	2	2	2	negtive	negtive
2019188	3	2	5	3	7	3	3	4	2	1	1	1	1	2	2	1	2														3	3	1	5	1	1	3	2	2	2	2	negtive	negtive
2019189	2	1	5	4	5	1	5	2	1	1	1	2	1	1	2	2	2														3	3	1	3	1	1	3	2	2	1	1	negtive	negtive
2019190	2	1	5	5	6	1	4	3	2	1	1	1	1	1	2	2	1	2			1						4	5	1	2	2	2	1	20	1	1	3	1	2	2	1	negtive	negtive
2019191	2	1	5	5	7	1	4	3	2	1	1	1	1	1	2	2	1	2								1	2	2	1	4	2	2	1	1	1	1	3	1	2	1	1	negtive	negtive
2019192	2	2	5	5	7	3	6	2	1	1	1	1	1	1	2	2	1	2								1	4	5	1	4	3	3	1	2	1	1	3	1	1	1	1	negtive	negtive
2019193	3	2	5	2	6	1	3	1	1	3	3	1	3	3	1	1	2														3	3	1	12	2			2	2	1	1	negtive	negtive
2019194	3	4	5	4	4	1	4	3	2	1	1	1	2	1	2	2	2														3	3	1	1	1	1	3	2	2	1	2	positive	positive
2019195	3	2	5	4	4	3	3	2	2	3	3	1	3	3	2	2	2														3	3	2	2	1	1	3	2	2	1	2	positive	negtive
2019196	3	2	5	3	4	1	6	1	2	1	1	1	1	1	1	1	2														3	3	1	1	2			2	2	1	2	negtive	negtive
2019197	3	2	5	3	4	1	3	1	2	2	2	1	2	1	2	1	2														3	3	3	5	1	1	3	2	1	1	2	negtive	negtive
2019198	3	4	5	3	5	1	4	2	2	3	3	1	1	3	3	2	2														3	3	1	8	1	1	3	2	2	1	1	negtive	negtive
2019199	3	2	5	3	4	3	3	1	2	1	1	1	1	1	2	2	2														3	3	1	2	2			2	2	1	2	negtive	negtive
2019200	2	1	1	4	5	1	4	2	2	1	1	1	1	1	2	2	2														3	1	1	1	1	1	3	2	1	1	1	negtive	negtive
2019201	3	2	1	3	1	1	3	2	2	1	1	1	1	1	2	1	2														3	3	1	3	1	1	3	2	1	1	2	negtive	negtive
2019202	2	2	5	2	4	3	6	4	1	1	2	2	1	2	2	1	2														3	3	1	3	1	2	1	2	2	2	2	negtive	negtive
2019203	3	1	5	3	4	1	3	1	2	1	1	1	1	1	1	1	2														3	3	1	1	2			2	2	1	1	negtive	negtive
2019204	2	2	5	2	4	1	3	1	1	1	1	1	1	2	1	1	2														3	3	1	2	1	1	3	2	2	2	2	positive	negtive
2019205	3	2	5	2	4	3	4	1	2	1	1	1	1	1	2	1	2														3	3	1	2	1	1	3	1	2	1	1	negtive	negtive
2019206	3	2	5	3	3	1	3	2	2	1	1	1	1	1	2	2	2														3	3	1	2	1	1	3	2	2	1	1	negtive	negtive
2019207	3	1	5	2	3	1	3	2	1	1	1	2	1	1	2	2	2														3	3	2	6	1	1	3	2	2	1	1	negtive	negtive
2019208	3	2	5	4	4	3	4	1	2	1	1	1	1	1	2	2	2														3	3	1	5	1	1	3	2	2	1	1	negtive	negtive
2019209	3	4	5	4	6	3	6	2	2	1	1	1	1	1	2	2	1	2			1						4	5	2	5	3	3	2	1	1	2	2	2	2	1	1	negtive	negtive
2019210	3	2	5	3	5	3	4	2	1	1	1	1	1	1	2	1	2														3	3	1	2	1	1	3	2	2	2	1	negtive	negtive
2019211	2	1	5	5	7	1	4	2	2	1	1	1	2	1	2	2	1	2								1	4	4	1	4	2	2	1	10	1	1	2	1	2	1	1	negtive	negtive
2019212	2	4	5	3	6	1	3	1	2	1	1	1	2	1	2	2	2														3	3	1	15	1	2	2	2	2	1	1	negtive	negtive
2019213	2	1	5	5	6	3	4	3	2	1	1	1	1	1	1	2	2														3	3	1	10	1	1	2	2	2	1	2	negtive	negtive
2019214	2	2	5	5	6	3	5	1	2	1	1	1	1	2	2	2	1	2			1						2	2	1	4	3	3	1	1	1	2	1	1	2	1	1	negtive	negtive
2019215	2	2	5	5	7	1	4	3	2	1	1	1	1	1	2	2	1	2			1						3	1	1	3	3	3	1	2	1	1	3	1	1	1	1	positive	positive
2019216	3	2	4	2	4	3	3	2	2	1	1	1	1	1	2	1	2														3	3	2	10	2			2	2	1	1	negtive	negtive
2019217	3	2	5	3	5	1	4	2	1	1	1	1	1	1	2	2	1	2			1						2	3	1	3	3	3	1	4	1	1	3	2	2	1	1	negtive	negtive
2019218	3	2	5	3	6	3	4	2	1	1	2	1	1	1	2	2	1	2			1						1	5	1	4	3	3	1	3	1	1	3	2	2	1	1	negtive	negtive
2019219	2	1	5	3	4	3	3	2	2	1	1	1	2	2	1	1	2														3	3	1	60	1	2	2	2	2	1	1	negtive	negtive
2019220	2	2	5	5	6	3	4	2	2	1	1	1	1	1	2	2	1	2			1						2	2	1	4	3	3	1	2	2			2	2	1	1	negtive	negtive
2019221	2	1	5	5	5	1	4	3	2	1	1	1	1	1	2	2	2														2	3	1	5	1	2	2	1	2	1	1	negtive	negtive
2019222	2	1	4	4	7	1	4	3	1	1	1	1	1	1	2	1	2														2	2	1	2	1	1	3	2	2	2	2	negtive	negtive
2019223	3	2	5	4	5	1	3	3	2	1	1	1	1	2	2	2	1	2			1						3	2	1	4	3	3	1	1	1	2	1	2	2	1	1	negtive	negtive
2019224	3	4	5	4	4	1	6	3	2	1	1	1	1	1	2	2	2														3	3	1	2	1	2	1	2	2	2	2	negtive	negtive
2019225	3	1	5	3	6	1	4	2	2	1	1	1	1	1	2	1	2														3	3	1	1	1	1	3	2	1	2	1	negtive	negtive
2019226	3	4	3	3	4	3	3	1	2	1	1	1	1	1	2	2	2														3	3	1	3	1	1	3	2	2	1	1	negtive	negtive
2019227	2	1	5	4	6	1	4	1	2	1	1	1	2	1	1	1	2														3	3	1	3	1	1	2	1	2	1	1	negtive	negtive
2019228	3	2	5	4	3	1	4	2	2	3	1	1	1	1	2	1	2														3	3	1	2	1	1	3	2	2	1	1	negtive	negtive
2019229	3	4	5	3	5	1	4	2	2	1	1	1	1	2	2	2	2														3	3	1	3	2			2	1	1	1	negtive	negtive
2019230	3	1	4	2	3	1	3	1	2	1	1	1	3	1	2	2	2														3	3	1	1	1	1	3	2	2	2	2	negtive	negtive
2019232	3	2	4	5	5	1	4	2	2	1	1	1	1	1	2	2	1	2								1	2	1	2	4	3	3	1	8	1	1	2	1	2	1	1	negtive	negtive
2019233	3	2	5	4	4	3	3	2	2	1	1	1	1	1	2	2	2														3	3	2	1	1	1	3	2	2	2	2	negtive	negtive
2019234	2	2	4	5	6	1	4	2	1	1	1	1	1	1	2	2	1	2						1	Foreign country		4	2	2	4	3	3	1	4	1	1	3	2	2	2	2	negtive	negtive
2019235	3	1	5	4	4	1	4	2	2	1	1	1	1	1	2	2	2														3	3	1	6	1	1	3	2	2	1	1	negtive	negtive
2019236	3	2	5	5	7	1	6	2	2	1	1	1	2	1	2	2	1	2			1						4	2	1	4	3	3	1	1	1	1	3	2	2	1	1	negtive	negtive
2019237	2	1	5	5	7	1	4	2	2	1	1	1	1	1	2	2	2														3	3	1	1	1	1	2	2	2	1	2	negtive	negtive
2019238	3	2	5	3	5	1	4	2	2	1	1	1	1	1	1	1	2														3	3	1	1	1	1	3	2	2	1	1	negtive	negtive
2019239	3	4	5	3	8	1	2	4	2	1	1	1	1	1	2	1	2														3	3	2	8	1	1	2	2	2	2	1	positive	positive
2019240	3	2	5	2	2	1	3	4	2	1	1	1	1	1	1	3	2														3	3	1	1	1	1	3	2	2	2	1	positive	positive
2019241	2	1	3	5	6	1	4	1	1	1	1	1	1	1	2	1	1	2			1						4	2	1	3	3	3	1	2	1	1	3	2	1	1	1	negtive	negtive
2019242	3	1	5	4	5	1	2	2	2	1	1	1	1	1	2	2	2														3	3	1	20	1	1	2	2	2	1	1	negtive	negtive
2019243	1	1	4	5	6	1	4	3	2	1	1	1	1	1	2	2	1	1	2	2018-06-17	1						2	2	1	4	1	1	1	14	1	1	3	2	2	1	1	negtive	negtive
2019244	3	4	5	4	4	3	3	2	2	1	1	1	1	1	2	2	1	2								1	4	2	1	1	3	3	1	3	1	1	2	1	2	1	1	negtive	negtive
2019245	3	1	4	3	4	1	6	1	2	1	1	1	1	1	1	1	2														3	3	1	1	1	1	3	2	2	1	2	negtive	negtive
2019246	2	2	5	4	6	3	4	2	2	1	2	1	1	1	1	1	2														3	3	1	2	1	1	3	1	2	2	2	negtive	negtive
2019247	2	1	5	3	6	3	4	1	2	1	1	1	2	1	2	1	2														3	3	1	4	1	1	3	2	2	2	1	negtive	negtive
2019248	3	2	5	3	5	1	4	4	2	1	1	1	2	1	2	2	1	2								1	4	5	1	5	3	3	1	5	1	1	2	1	1	1	1	positive	positive
2019249	2	1	5	5	7	1	4	1	2	1	1	1	1	1	2	2	1	1	2	2018-06-06	1						2	2	1	4	3	3	1	2	1	1	3	1	2	1	1	negtive	negtive
2019250	2	1	5	5	7	3	4	1	2	1	1	1	1	1	2	2	1	2			1						2	2	1	4	3	3	1	1	2			2	2	1	1	negtive	negtive
2019251	2	1	5	3	5	1	4	3	2	1	1	1	1	1	2	2	1	2			1						4	5	1	3	3	3	1	12	1	1	2	1	1	2	2	positive	positive
2019252	3	4	5	4	4	1	4	3	2	1	1	1	1	1	2	2	2														1	3	1	6	1	1	3	2	1	1	1	negtive	negtive
2019253	3	2	1	2	3	3	4	1	3	3	3	3	3	3	3	3	2														3	3	1	2	2			2	2	2	2	negtive	negtive
2019254	3	2	5	3	5	1	3	2	2	1	1	1	1	2	1	1	1	2								1	4	5	2	2	3	3	2	1	1	1	2	2	2	1	1	negtive	negtive
2019255	3	4	5	3	3	1	4	1	1	1	1	1	1	1	2	2	2														3	3	1	7	2			1	1	2	1	negtive	negtive
2019256	3	2	5	3	4	3	6	2	3	1	1	1	1	1	2	2	2														3	3	1	2	1	1	2	2	2	2	2	negtive	negtive
2019257	2	2	5	5	6	3	4	2	2	1	1	1	1	1	2	2	1	2								1	4	5	3	5	3	3	2	2	1	1	3	1	2	2	2	negtive	negtive
2019258	2	1	5	4	6	3	6	1	2	1	1	1	1	3	2	2	2														3	3	1	1	1	1	3	2	2	2	2	negtive	negtive
2019259	2	1	5	4	6	3	4	2	2	1	1	1	1	1	2	2	2														3	3	1	3	1	1	3	1	2	1	2	negtive	negtive
2019260	2	1	5	5	6	1	6	2	2	1	1	1	1	1	2	2	1	2								1	3	5	1	3	3	3	1	2	1	1	3	2	2	1	1	negtive	negtive
2019261	3	2	5	3	5	3	2	2	1	1	1	1	2	1	2	2	2														3	3	1	6	1	1	3	2	2	2	2	negtive	negtive
2019262	3	2	5	3	5	3	3	3	3	1	1	2	2	3	1	3	2														3	3	1	1	2			2	2	1	2	negtive	negtive
2019263	3	2	5	3	5	1	6	1	2	1	1	1	1	1	2	2	2														3	3	1	1	2			2	2	1	1	negtive	negtive
2019264	2	2	5	3	5	1	4	3	2	1	1	1	1	1	2	2	1	2								1	4	5	1	4	3	3	1	7	1	1	3	1	1	1	1	negtive	negtive
2019265	3	4	5	4	5	1	4	2	2	1	1	1	1	1	2	2	2														2	2	1	4	2			2	2	1	1	negtive	negtive
2019266	1	1	3	5	8	1	4	3	1	1	1	1	1	1	2	2	2														3	3	1	3	1	1	3	1	2	2	2	positive	negtive
2019267	3	2	5	4	6	1	4	3	2	1	1	1	1	1	2	2	1	2								1	4	5	2	4	3	3	1	5	1	2	2	1	2	1	1	positive	positive
2019268	3	4	5	5	7	3	3	1	2	1	1	1	1	1	2	2	1	2			1						2	1	1	3	1	3	1	15	1	1	3	1	2	1	1	negtive	negtive
2019270	1	1	5	3	3	1	3	2	3	1	1	1	1	3	2	2	2														3	3	1	30	2			1	2	1	2	negtive	negtive
2019271	3	4	5	3	6	1	4	3	2	1	1	1	1	1	2	2	1	1	2	2019-04-05	1						2	2	2	3	3	3	1	5	1	1	3	1	2	1	1	negtive	negtive
2019272	2	1	4	4	6	1	4	2	2	1	1	1	1	1	2	2	2														2	2	1	1	1	1	3	1	2	1	1	negtive	negtive
2019273	3	2	3	2	3	1	3	2	1	1	1	1	1	1	2	2	2														3	3	2	3	1	1	2	2	2	1	1	negtive	negtive
2019274	2	1	5	3	6	3	4	2	1	1	1	1	1	1	2	1	1	2			1						4	4	3	1	3	3	1	2	2			1	2	1	1	negtive	negtive
2019275	3	2	5	5	5	3	1	2	2	1	1	1	1	1	2	2	1	2								1	2	5	3	5	3	3	1	1	2			2	2	2	2	negtive	negtive
2019276	2	1	5	4	5	1	4	3	2	1	1	1	1	1	2	2	1	2			1						2	3	2	4	3	3	1	7	1	1	2	1	2	1	1	negtive	negtive
2019277	3	4	5	3	4	1	3	4	2	1	1	1	1	1	2	2	2														3	3	1	6	1	2	2	2	1	1	2	positive	negtive
2019278	1	1	5	3	4	3	4	3	2	1	1	1	1	2	2	2	2														2	3	3	7	1	1	3	2	2	2	2	negtive	negtive
2019279	3	4	4	3	4	1	6	3	2	1	1	1	1	1	2	2	2														3	3	2	1	1	2	1	2	2	1	2	positive	negtive
2019280	3	2	5	3	3	1	6	2	2	1	1	1	1	2	2	1	2														3	3	1	2	1	2	1	2	2	1	1	negtive	negtive
2019281	2	1	5	3	5	1	4	2	2	1	1	2	1	1	2	2	2														3	3	1	2	1	1	3	1	2	1	2	positive	negtive
2019282	2	1	5	4	5	1	4	2	2	1	1	1	1	1	2	2	1	2			1						4	5	3	3	3	3	1	10	1	1	3	2	2	1	1	negtive	negtive
2019283	3	2	5	5	7	3	3	2	2	1	1	1	1	1	2	2	2														3	3	1	1	2			2	2	1	1	negtive	negtive
2019284	2	1	4	5	6	3	4	2	1	1	1	1	1	1	2	1	2														3	3	1	1	1	1	3	2	2	1	1	negtive	negtive
2019285	3	2	5	4	4	3	4	2	2	1	1	1	1	1	2	2	1	2			1						2	2	1	4	2	3	1	4	1	1	3	2	2	1	1	negtive	negtive
2019286	2	1	5	5	6	1	4	2	2	1	1	2	1	1	2	2	1	2								1	4	2	2	3	3	2	1	3	1	2	2	1	2	1	1	negtive	negtive
2019287	2	1	4	4	6	1	1	1	1	1	1	1	1	1	2	2	1	2			1						3	2	3	1	3	3	2	1	1	1	2	1	2	1	1	negtive	negtive
2019288	2	2	5	5	6	1	4	2	2	1	1	1	1	1	2	2	1	2			1						4	1	1	4	3	3	1	10	1	2	2	2	1	1	1	negtive	negtive
2019289	3	2	5	3	6	3	4	1	2	1	1	1	1	1	2	1	2														2	3	3	2	1	1	2	2	2	1	2	negtive	negtive
2019290	3	1	5	5	7	1	4	2	1	1	1	1	2	1	2	2	1	2			1						4	1	2	4	3	2	1	15	1	1	3	2	2	1	1	negtive	negtive
2019291	3	2	5	4	6	1	4	3	1	1	1	1	1	1	2	2	1	2			1						2	2	2	4	3	3	1	4	1	1	3	1	1	1	1	negtive	negtive
2019292	2	2	5	5	6	3	4	2	1	1	1	1	1	1	2	1	1	2			1						4	1	1	2	3	3	1	3	1	1	2	2	2	1	1	negtive	negtive
2019293	2	2	5	4	5	3	4	2	2	1	1	1	1	1	2	2	1	2								1	4	5	2	2	3	3	2	1	1	1	3	2	2	1	1	negtive	negtive
2019294	2	1	5	5	6	1	6	1	2	1	1	1	1	1	1	2	2														3	3	1	1	1	1	2	1	2	2	2	positive	positive
2019295	2	2	5	3	4	3	3	2	2	1	1	1	1	1	2	2	1	2					1				4	2	1	2	3	3	3	3	1	1	3	2	2	1	2	negtive	negtive
2019296	2	1	5	5	6	1	4	2	2	1	1	1	1	1	2	2	1	2			1						2	2	1	3	3	2	1	3	1	1	3	1	2	1	1	negtive	negtive
2019297	3	4	5	4	4	1	2	2	2	1	1	1	1	1	2	1	2														3	3	1	4	1	2	1	2	2	2	2	negtive	negtive
2019298	3	2	5	4	4	3	3	3	2	1	1	1	2	1	2	2	2														3	3	1	3	2			2	2	2	2	negtive	negtive
2019299	3	2	5	5	6	3	4	2	1	1	1	1	1	1	2	2	2														3	3	1	1	1	1	3	2	2	1	1	negtive	negtive
2019300	3	2	5	4	5	1	6	2	2	1	1	1	1	1	2	2	2														3	3	1	1	1	2	1	2	2	2	2	negtive	negtive
2019302	2	1	5	5	7	1	4	3	2	1	1	1	1	1	2	2	1	2			1						3	2	2	4	1	1	1	3	1	2	2	1	1	1	1	negtive	negtive
2019303	3	2	5	4	4	3	2	1	2	1	1	2	1	1	2	1	2														3	3	1	1	2			2	2	1	2	negtive	negtive
2019304	2	1	5	5	2	3	4	2	2	1	1	1	1	1	2	2	1	2			1						2	2	1	4	3	3	1	2	1	1	3	2	2	1	1	negtive	negtive
2019305	1	1	5	4	5	3	3	4	2	1	1	2	2	1	2	2	2														3	3	1	10	1	1	3	2	1	1	2	negtive	negtive
2019306	2	1	5	3	3	1	3	3	2	1	1	2	3	1	2	3	2														3	3	1	2	1	1	3	2	1	1	2	positive	positive
2019307	3	1	5	3	4	1	3	4	2	1	1	1	2	1	2	2	2														3	3	1	20	1	2	1	2	2	2	2	negtive	negtive
2019308	3	1	5	5	7	3	4	4	2	1	1	1	1	2	2	2	2														2	3	1	40	1	1	2	2	1	1	1	negtive	negtive
2019309	3	1	5	5	6	1	4	2	2	1	1	1	1	2	2	2	2														3	3	1	2	1	1	3	1	2	2	2	negtive	negtive
2019310	3	2	5	3	4	3	4	1	2	1	1	1	1	3	2	1	2														3	3	1	2	1	1	3	2	2	1	1	negtive	negtive
2019311	3	4	5	3	6	1	6	2	1	1	1	1	1	1	2	2	2														3	3	1	2	1	1	3	2	2	1	1	negtive	negtive
